# Supplementary material for: High-resolution analysis of condition-specific regulatory modules in Saccharomyces cerevisiae
Source: Genome Biol. 2008 Jan 3;9(1):R2. doi: 10.1186/gb-2008-9-1-r2 (PMC2395236; doi:10.1186/gb-2008-9-1-r2)
Supplement: Additional data file 10 — Enriched functional categories for the targets of FFL groups. [file gb-2008-9-1-r2-S10.txt]

1st TF	2nd TF	condition	enriched GO BP categories	p-value
HSF1	RPN4	hs	P:protein folding	5.92E-22
MSN2	MSN4	hs	P:generation of precursor metabolites and energy	3.35E-15
UGA3	MSN4	hs	P:generation of precursor metabolites and energy	1.24E-14
MSN4	RPN4	hs	P:protein folding	3.48E-14
SKN7	MSN4	hs	P:generation of precursor metabolites and energy	5.84E-14
MSN2	RPN4	hs	P:protein folding	1.09E-13
SKN7	MSN4	hs	P:energy derivation by oxidation of organic compounds	1.86E-13
MSN2	MSN4	hs	P:energy derivation by oxidation of organic compounds	2.78E-13
SUT1	MSN4	hs	P:generation of precursor metabolites and energy	5.79E-13
MSN2	MSN4	hs	P:carbohydrate metabolism	5.82E-13
SKN7	MSN4	hs	P:carbohydrate metabolism	1.33E-12
PHO2	MSN4	hs	P:generation of precursor metabolites and energy	1.37E-12
SUT1	MSN4	hs	P:energy derivation by oxidation of organic compounds	1.89E-12
UGA3	MSN4	hs	P:energy derivation by oxidation of organic compounds	2.30E-12
MSN2	MSN4	hs	P:cellular carbohydrate metabolism	6.60E-12
SUT1	MSN4	hs	P:carbohydrate metabolism	1.23E-11
LEU3	MSN4	hs	P:generation of precursor metabolites and energy	1.44E-11
MSN2	MSN4	hs	P:response to stress	1.49E-11
PUT3	MSN4	hs	P:generation of precursor metabolites and energy	3.25E-11
PUT3	MSN4	hs	P:energy derivation by oxidation of organic compounds	3.55E-11
SKN7	MSN4	hs	P:cellular carbohydrate metabolism	4.73E-11
GAL80	MSN4	hs	P:generation of precursor metabolites and energy	1.02E-10
UME6	MSN4	hs	P:response to stress	1.12E-10
UME6	MSN4	hs	P:protein folding	1.20E-10
PHO2	MSN4	hs	P:electron transport	1.21E-10
LEU3	MSN4	hs	P:energy derivation by oxidation of organic compounds	2.72E-10
MSN2	MSN4	hs	P:response to stimulus	2.74E-10
SUT1	MSN4	hs	P:cellular carbohydrate metabolism	3.95E-10
MSN2	MSN4	hs	P:protein folding	4.56E-10
STP1	MSN4	hs	P:generation of precursor metabolites and energy	5.08E-10
LEU3	MSN4	hs	P:carbohydrate metabolism	1.03E-09
SKN7	MSN4	hs	P:energy reserve metabolism	2.16E-09
HSF1	RPN4	hs	P:response to stress	2.17E-09
MSN2	MSN4	hs	P:energy reserve metabolism	2.28E-09
UGA3	MSN4	hs	P:carbohydrate metabolism	4.58E-09
MSN2	RPN4	hs	P:response to stress	5.09E-09
PHO2	MSN4	hs	P:energy derivation by oxidation of organic compounds	5.09E-09
GAL80	MSN4	hs	P:energy derivation by oxidation of organic compounds	5.29E-09
MSN4	RPN4	hs	P:response to stress	5.55E-09
LEU3	MSN4	hs	P:energy reserve metabolism	5.96E-09
PUT3	MSN4	hs	P:carbohydrate metabolism	6.19E-09
PUT3	MSN4	hs	P:cellular carbohydrate metabolism	8.20E-09
UGA3	MSN4	hs	P:cellular carbohydrate metabolism	8.76E-09
GAL4	MSN4	hs	P:generation of precursor metabolites and energy	1.13E-08
LEU3	MSN4	hs	P:cellular carbohydrate metabolism	1.32E-08
HSF1	RPN4	hs	P:protein refolding	1.48E-08
HSF1	RPN4	hs	P:response to stimulus	1.65E-08
SKN7	MSN4	hs	P:response to stress	1.85E-08
SUT1	MSN4	hs	P:response to stress	2.80E-08
NRG1	MSN4	hs	P:energy derivation by oxidation of organic compounds	3.74E-08
UME6	MSN4	hs	P:generation of precursor metabolites and energy	3.75E-08
SUT1	MSN4	hs	P:energy reserve metabolism	3.89E-08
MSN2	RPN4	hs	P:response to stimulus	4.30E-08
NRG1	MSN4	hs	P:generation of precursor metabolites and energy	4.57E-08
UME6	MSN4	hs	P:response to stimulus	4.87E-08
STP1	MSN4	hs	P:carbohydrate metabolism	7.17E-08
PDR3	MSN4	hs	P:generation of precursor metabolites and energy	8.12E-08
PUT3	MSN4	hs	P:energy reserve metabolism	8.69E-08
HSF1	RPN4	hs	P:SRP-dependent cotranslational protein targeting to membrane, translocation	8.78E-08
UGA3	MSN4	hs	P:energy reserve metabolism	9.63E-08
NRG1	MSN4	hs	P:carbohydrate metabolism	9.91E-08
STP1	MSN4	hs	P:energy derivation by oxidation of organic compounds	1.03E-07
PHO2	MSN4	hs	P:carbohydrate metabolism	1.04E-07
SNT2	HAP2	hs	P:ATP synthesis coupled electron transport	1.06E-07
SNT2	HAP2	hs	P:ATP synthesis coupled electron transport (sensu Eukaryota)	1.06E-07
RPH1	MSN4	hs	P:carbohydrate metabolism	1.06E-07
PHO2	MSN4	hs	P:ATP synthesis coupled electron transport	1.11E-07
PHO2	MSN4	hs	P:ATP synthesis coupled electron transport (sensu Eukaryota)	1.11E-07
HSF1	RPN4	hs	P:cellular protein metabolism	1.15E-07
MSN4	RPN4	hs	P:response to stimulus	1.45E-07
PHO2	MSN4	hs	P:mitochondrial electron transport, ubiquinol to cytochrome c	1.70E-07
HSF1	RPN4	hs	P:cellular macromolecule metabolism	2.37E-07
GAL4	MSN4	hs	P:energy derivation by oxidation of organic compounds	2.46E-07
PHO2	HAP4	hs	P:ATP synthesis coupled electron transport	2.63E-07
PHO2	HAP4	hs	P:ATP synthesis coupled electron transport (sensu Eukaryota)	2.63E-07
PHO2	HAP2	hs	P:ATP synthesis coupled electron transport	2.63E-07
PHO2	HAP2	hs	P:ATP synthesis coupled electron transport (sensu Eukaryota)	2.63E-07
SKN7	MSN4	hs	P:response to stimulus	2.72E-07
MSN2	MSN4	hs	P:glycogen metabolism	2.84E-07
MSN2	MSN4	hs	P:electron transport	2.84E-07
SNT2	HAP2	hs	P:electron transport	2.90E-07
MSN2	HAP2	hs	P:oxidative phosphorylation	3.13E-07
MSN2	HAP4	hs	P:oxidative phosphorylation	3.13E-07
PDR3	MSN4	hs	P:response to stress	3.14E-07
PUT3	MSN4	hs	P:carbohydrate biosynthesis	3.16E-07
UGA3	MSN4	hs	P:electron transport	3.45E-07
PDR3	MSN4	hs	P:carbohydrate metabolism	3.87E-07
RPH1	MSN4	hs	P:cellular carbohydrate metabolism	4.05E-07
STP1	MSN4	hs	P:cellular carbohydrate metabolism	4.79E-07
MSN2	HAP2	hs	P:generation of precursor metabolites and energy	4.94E-07
MSN2	HAP4	hs	P:generation of precursor metabolites and energy	4.94E-07
PDR3	MSN4	hs	P:energy derivation by oxidation of organic compounds	5.68E-07
GAL4	MSN4	hs	P:carbohydrate metabolism	6.70E-07
HSF1	RPN4	hs	P:protein metabolism	6.71E-07
PHO2	HAP4	hs	P:electron transport	7.22E-07
PHO2	HAP2	hs	P:electron transport	7.22E-07
SNT2	HAP2	hs	P:oxidative phosphorylation	7.24E-07
INO2	MSN4	hs	P:generation of precursor metabolites and energy	7.44E-07
GAL80	MSN4	hs	P:carbohydrate metabolism	8.15E-07
PHO2	MSN4	hs	P:oxidative phosphorylation	8.41E-07
SKN7	MSN4	hs	P:glycogen metabolism	8.85E-07
PHO2	MSN4	hs	P:cellular carbohydrate metabolism	9.10E-07
UME6	MSN4	hs	P:carbohydrate metabolism	9.30E-07
BAS1	MSN4	hs	P:response to oxidative stress	9.81E-07
SUT1	MSN4	hs	P:glycogen metabolism	9.98E-07
GAL80	MSN4	hs	P:electron transport	1.05E-06
MSN4	RPN4	hs	P:protein refolding	1.08E-06
SNT2	HAP2	hs	P:generation of precursor metabolites and energy	1.17E-06
BAS1	MSN4	hs	P:oxygen and reactive oxygen species metabolism	1.20E-06
MSN2	MSN4	hs	P:carbohydrate biosynthesis	1.22E-06
UME6	MSN4	hs	P:cellular carbohydrate metabolism	1.34E-06
GAL4	MSN4	hs	P:cellular carbohydrate metabolism	1.39E-06
GAL80	MSN4	hs	P:mitochondrial electron transport, ubiquinol to cytochrome c	1.40E-06
TEC1	STE12	hs	P:regulation of cell size	1.43E-06
MSN2	RPN4	hs	P:protein refolding	1.45E-06
MSN4	HAP4	hs	P:ATP synthesis coupled electron transport	1.47E-06
MSN4	HAP4	hs	P:ATP synthesis coupled electron transport (sensu Eukaryota)	1.47E-06
MSN4	HAP2	hs	P:ATP synthesis coupled electron transport	1.47E-06
MSN4	HAP2	hs	P:ATP synthesis coupled electron transport (sensu Eukaryota)	1.47E-06
HSF1	RPN4	hs	P:SRP-dependent cotranslational protein targeting to membrane	1.57E-06
PHO2	HAP4	hs	P:oxidative phosphorylation	1.80E-06
PHO2	HAP2	hs	P:oxidative phosphorylation	1.80E-06
PDR3	MSN4	hs	P:energy reserve metabolism	1.82E-06
NRG1	MSN4	hs	P:cellular carbohydrate metabolism	1.93E-06
SKN7	MSN4	hs	P:carbohydrate biosynthesis	2.15E-06
SKN7	RPN4	hs	P:response to oxidative stress	2.16E-06
GAL80	MSN4	hs	P:cellular carbohydrate metabolism	2.20E-06
TEC1	STE12	hs	P:morphogenesis	2.42E-06
TEC1	STE12	hs	P:cellular morphogenesis	2.42E-06
PDR3	MSN4	hs	P:cellular carbohydrate metabolism	2.47E-06
INO2	MSN4	hs	P:carbohydrate metabolism	2.57E-06
SKN7	RPN4	hs	P:oxygen and reactive oxygen species metabolism	2.72E-06
HSF1	RPN4	hs	P:cotranslational protein targeting to membrane	2.94E-06
TEC1	STE12	hs	P:growth	2.99E-06
PUT3	RPN4	hs	P:cell redox homeostasis	3.40E-06
PUT3	RPN4	hs	P:regulation of cell redox homeostasis	3.40E-06
MSN2	MSN4	hs	P:protein refolding	3.55E-06
SKN7	RPN4	hs	P:cell redox homeostasis	3.60E-06
SKN7	RPN4	hs	P:regulation of cell redox homeostasis	3.60E-06
RPH1	MSN4	hs	P:energy derivation by oxidation of organic compounds	3.64E-06
SKN7	MSN4	hs	P:main pathways of carbohydrate metabolism	3.89E-06
SKN7	MSN4	hs	P:response to oxidative stress	4.00E-06
MSN4	HAP4	hs	P:electron transport	4.01E-06
MSN4	HAP2	hs	P:electron transport	4.01E-06
PUT3	MSN4	hs	P:response to stress	4.12E-06
GAL4	MSN4	hs	P:mitochondrial electron transport, ubiquinol to cytochrome c	4.23E-06
MSN2	HAP2	hs	P:ATP synthesis coupled electron transport	4.29E-06
MSN2	HAP2	hs	P:ATP synthesis coupled electron transport (sensu Eukaryota)	4.29E-06
MSN2	HAP4	hs	P:ATP synthesis coupled electron transport	4.29E-06
MSN2	HAP4	hs	P:ATP synthesis coupled electron transport (sensu Eukaryota)	4.29E-06
SKN7	MSN4	hs	P:catabolism	4.33E-06
SUT1	MSN4	hs	P:main pathways of carbohydrate metabolism	4.53E-06
PDR3	MSN4	hs	P:glycogen metabolism	4.56E-06
PHD1	MSN4	hs	P:generation of precursor metabolites and energy	4.70E-06
UGA3	MSN4	hs	P:mitochondrial electron transport, ubiquinol to cytochrome c	4.90E-06
TEC1	STE12	hs	P:reproduction	5.10E-06
GAL4	MSN4	hs	P:electron transport	5.33E-06
LEU3	MSN4	hs	P:mitochondrial electron transport, ubiquinol to cytochrome c	5.44E-06
SKN7	MSN4	hs	P:oxygen and reactive oxygen species metabolism	5.51E-06
MIG1	MSN4	hs	P:carbohydrate metabolism	5.55E-06
PHO2	MSN4	hs	P:energy reserve metabolism	6.16E-06
MSN4	RPN4	hs	P:SRP-dependent cotranslational protein targeting to membrane, translocation	6.25E-06
UGA3	MSN4	hs	P:glycogen metabolism	6.58E-06
UME6	MSN4	hs	P:energy derivation by oxidation of organic compounds	6.61E-06
UME6	MSN4	hs	P:response to oxidative stress	6.69E-06
SKN7	MSN4	hs	P:cellular catabolism	6.90E-06
LEU3	MSN4	hs	P:glycogen metabolism	7.67E-06
MSN2	MSN4	hs	P:glucan metabolism	7.72E-06
PDR1	MSN4	hs	P:carbohydrate metabolism	7.84E-06
MSN2	MSN4	hs	P:response to oxidative stress	7.97E-06
SUT1	MSN4	hs	P:response to stimulus	8.23E-06
BAS1	MSN4	hs	P:response to chemical stimulus	8.28E-06
MSN2	RPN4	hs	P:SRP-dependent cotranslational protein targeting to membrane, translocation	8.41E-06
UME6	MSN4	hs	P:oxygen and reactive oxygen species metabolism	8.92E-06
SKN7	MSN4	hs	P:regulation of carbohydrate metabolism	9.04E-06
MSN2	MSN4	hs	P:mitochondrial electron transport, ubiquinol to cytochrome c	9.11E-06
PUT3	MSN4	hs	P:protein refolding	9.33E-06
UME6	MSN4	hs	P:protein refolding	9.57E-06
MIG1	MSN4	hs	P:glycogen metabolism	9.75E-06
PHD1	MSN4	hs	P:carbohydrate metabolism	9.78E-06
MSN4	HAP4	hs	P:oxidative phosphorylation	9.97E-06
PUT3	HAP4	hs	P:oxidative phosphorylation	9.97E-06
MSN4	HAP2	hs	P:oxidative phosphorylation	9.97E-06
TEC1	STE12	hs	P:response to pheromone	1.01E-05
BAS1	MSN4	hs	P:cellular carbohydrate metabolism	1.08E-05
INO2	MSN4	hs	P:energy derivation by oxidation of organic compounds	1.10E-05
BAS1	MSN4	hs	P:energy derivation by oxidation of organic compounds	1.12E-05
SUT1	MSN4	hs	P:glucose metabolism	1.15E-05
MSN2	MSN4	hs	P:oxygen and reactive oxygen species metabolism	1.15E-05
MSN2	HAP2	hs	P:electron transport	1.17E-05
MSN2	HAP4	hs	P:electron transport	1.17E-05
SKN7	MSN4	hs	P:glucan metabolism	1.22E-05
HSF1	RPN4	hs	P:protein targeting to membrane	1.23E-05
RPH1	MSN4	hs	P:energy reserve metabolism	1.25E-05
MSN2	RPN4	hs	P:cell redox homeostasis	1.31E-05
MSN2	RPN4	hs	P:regulation of cell redox homeostasis	1.31E-05
MSN2	MSN4	hs	P:monosaccharide metabolism	1.31E-05
SUT1	MSN4	hs	P:glucan metabolism	1.36E-05
MSN2	MSN4	hs	P:main pathways of carbohydrate metabolism	1.37E-05
HSF1	RPN4	hs	P:protein targeting to ER	1.40E-05
PUT3	MSN4	hs	P:glucose metabolism	1.46E-05
PDR1	MSN4	hs	P:cellular carbohydrate metabolism	1.55E-05
UME6	MSN4	hs	P:energy reserve metabolism	1.59E-05
LEU3	MSN4	hs	P:carbohydrate biosynthesis	1.64E-05
RPH1	MSN4	hs	P:generation of precursor metabolites and energy	1.67E-05
MIG1	MSN4	hs	P:cellular carbohydrate metabolism	1.73E-05
SUT1	MSN4	hs	P:carbohydrate biosynthesis	1.75E-05
MSN2	RPN4	hs	P:response to oxidative stress	1.87E-05
LEU3	MSN4	hs	P:disaccharide biosynthesis	1.94E-05
LEU3	MSN4	hs	P:trehalose biosynthesis	1.94E-05
TEC1	STE12	hs	P:cell growth	1.98E-05
BAS1	MSN4	hs	P:carbohydrate metabolism	1.98E-05
STP1	MSN4	hs	P:energy reserve metabolism	2.03E-05
BAS1	MSN4	hs	P:response to stimulus	2.10E-05
MSN2	MSN4	hs	P:regulation of carbohydrate metabolism	2.22E-05
MSN2	MSN4	hs	P:catabolism	2.24E-05
MSN2	MSN4	hs	P:hexose metabolism	2.27E-05
MSN2	MSN4	hs	P:glucose metabolism	2.30E-05
PDR1	MSN4	hs	P:generation of precursor metabolites and energy	2.30E-05
MSN2	RPN4	hs	P:oxygen and reactive oxygen species metabolism	2.35E-05
MSN2	MSN4	hs	P:ATP synthesis coupled electron transport	2.41E-05
MSN2	MSN4	hs	P:ATP synthesis coupled electron transport (sensu Eukaryota)	2.41E-05
PUT3	MSN4	hs	P:hexose metabolism	2.43E-05
TEC1	STE12	hs	P:filamentous growth	2.45E-05
BAS1	MSN4	hs	P:response to stress	2.45E-05
MSN2	MSN4	hs	P:cellular catabolism	2.57E-05
PHD1	MSN4	hs	P:energy derivation by oxidation of organic compounds	2.60E-05
SUT1	MSN4	hs	P:hexose metabolism	2.66E-05
UGA3	MSN4	hs	P:aerobic respiration	2.83E-05
PDR1	MSN4	hs	P:energy reserve metabolism	2.85E-05
MIG1	MSN4	hs	P:energy reserve metabolism	2.93E-05
PDR3	MSN4	hs	P:response to stimulus	2.97E-05
STP1	MSN4	hs	P:carbohydrate biosynthesis	3.03E-05
PUT3	MSN4	hs	P:regulation of carbohydrate biosynthesis	3.15E-05
PHD1	HAP2	hs	P:oxidative phosphorylation	3.29E-05
PHD1	HAP4	hs	P:oxidative phosphorylation	3.29E-05
BAS1	MSN4	hs	P:glucose metabolism	3.43E-05
SNT2	HAP2	hs	P:phosphorylation	3.51E-05
MIG1	MSN4	hs	P:glycogen catabolism	3.54E-05
PUT3	MSN4	hs	P:regulation of carbohydrate metabolism	3.54E-05
GAL80	YAP6	hs	P:cellular carbohydrate metabolism	3.67E-05
PUT3	RPN4	hs	P:protein refolding	3.70E-05
GAL80	YAP6	hs	P:energy derivation by oxidation of organic compounds	3.75E-05
MSN2	MSN4	hs	P:SRP-dependent cotranslational protein targeting to membrane, translocation	3.80E-05
MSN2	MSN4	hs	P:polysaccharide metabolism	3.82E-05
MSN2	MSN4	hs	P:cellular polysaccharide metabolism	3.82E-05
BAS1	MSN4	hs	P:generation of precursor metabolites and energy	3.91E-05
HSF1	RPN4	hs	P:macromolecule metabolism	4.04E-05
TEC1	STE12	hs	P:sexual reproduction	4.06E-05
TEC1	STE12	hs	P:conjugation	4.06E-05
TEC1	STE12	hs	P:conjugation with cellular fusion	4.06E-05
UGA3	MSN4	hs	P:cellular respiration	4.17E-05
TEC1	STE12	hs	P:development	4.30E-05
PDR3	MSN4	hs	P:glucan metabolism	4.34E-05
PUT3	MSN4	hs	P:glycogen metabolism	4.38E-05
UGA3	MSN4	hs	P:pentose-phosphate shunt, oxidative branch	4.42E-05
UGA3	MSN4	hs	P:glucan metabolism	4.58E-05
PUT3	MSN4	hs	P:disaccharide biosynthesis	4.85E-05
PUT3	MSN4	hs	P:trehalose biosynthesis	4.85E-05
PUT3	MSN4	hs	P:monosaccharide metabolism	4.86E-05
MIG1	MSN4	hs	P:glucan metabolism	4.95E-05
SUT1	MSN4	hs	P:catabolism	4.95E-05
GAL80	YAP6	hs	P:carbohydrate metabolism	5.08E-05
PUT3	MSN4	hs	P:response to oxidative stress	5.11E-05
LEU3	MSN4	hs	P:glucan metabolism	5.31E-05
MSN2	HAP2	hs	P:phosphorylation	5.35E-05
MSN2	HAP4	hs	P:phosphorylation	5.35E-05
UME6	MSN4	hs	P:SRP-dependent cotranslational protein targeting to membrane, translocation	5.43E-05
PHO2	MSN4	hs	P:carbohydrate biosynthesis	5.53E-05
TEC1	STE12	hs	P:response to chemical stimulus	5.61E-05
MIG1	MSN4	hs	P:glucan catabolism	5.62E-05
SUT1	MSN4	hs	P:monosaccharide metabolism	5.63E-05
BAS1	MSN4	hs	P:main pathways of carbohydrate metabolism	5.68E-05
GAL4	MSN4	hs	P:hexose metabolism	5.99E-05
RGT1	MSN4	hs	P:generation of precursor metabolites and energy	6.10E-05
NRG1	MSN4	hs	P:energy reserve metabolism	6.37E-05
UGA3	MSN4	hs	P:response to stress	6.42E-05
PDR3	MSN4	hs	P:polyamine transport	6.45E-05
SWI4	STE12	hs	P:sexual reproduction	6.51E-05
SWI4	STE12	hs	P:conjugation	6.51E-05
SWI4	STE12	hs	P:conjugation with cellular fusion	6.51E-05
PUT3	MSN4	hs	P:oxygen and reactive oxygen species metabolism	6.55E-05
MSN2	MSN4	hs	P:regulation of carbohydrate biosynthesis	6.56E-05
MSN2	HAP2	hs	P:cofactor metabolism	6.66E-05
MSN2	HAP4	hs	P:cofactor metabolism	6.66E-05
SKN7	MSN4	hs	P:glucose metabolism	6.68E-05
GAL80	MSN4	hs	P:energy reserve metabolism	6.76E-05
TEC1	STE12	hs	P:interaction between organisms	6.77E-05
PHD1	MSN4	hs	P:protein refolding	7.10E-05
GAL80	MSN4	hs	P:hexose metabolism	7.21E-05
PDR3	MSN4	hs	P:response to oxidative stress	7.29E-05
MSN4	HAP4	hs	P:generation of precursor metabolites and energy	7.36E-05
PUT3	HAP4	hs	P:generation of precursor metabolites and energy	7.36E-05
MSN4	HAP2	hs	P:generation of precursor metabolites and energy	7.36E-05
GAL80	YAP6	hs	P:generation of precursor metabolites and energy	7.36E-05
PHO2	YAP6	hs	P:translation	7.49E-05
SUT1	MSN4	hs	P:cellular catabolism	7.70E-05
PDR1	MSN4	hs	P:energy derivation by oxidation of organic compounds	7.76E-05
UGA3	MSN4	hs	P:hexose metabolism	7.77E-05
HSF1	RPN4	hs	P:protein targeting to mitochondrion	7.78E-05
MIG1	MSN4	hs	P:generation of precursor metabolites and energy	7.90E-05
SKN7	MSN4	hs	P:regulation of carbohydrate biosynthesis	7.91E-05
STP1	MSN4	hs	P:response to stress	7.91E-05
INO2	MSN4	hs	P:cellular carbohydrate metabolism	7.95E-05
PUT3	MSN4	hs	P:regulation of gluconeogenesis	8.18E-05
SNT2	HAP2	hs	P:energy derivation by oxidation of organic compounds	8.36E-05
UME6	MSN4	hs	P:regulation of gluconeogenesis	8.38E-05
UGA3	MSN4	hs	P:glucose metabolism	8.49E-05
SKN7	MSN4	hs	P:disaccharide biosynthesis	8.63E-05
SKN7	MSN4	hs	P:trehalose biosynthesis	8.63E-05
PHO2	HAP4	hs	P:phosphorylation	8.63E-05
PHO2	HAP2	hs	P:phosphorylation	8.63E-05
SNT2	HAP2	hs	P:phosphorus metabolism	8.90E-05
SNT2	HAP2	hs	P:phosphate metabolism	8.90E-05
HSF1	RPN4	hs	P:protein targeting	9.17E-05
LEU3	MSN4	hs	P:response to stress	9.30E-05
PDR1	MSN4	hs	P:response to stress	9.30E-05
PDR3	MSN4	hs	P:oxygen and reactive oxygen species metabolism	9.33E-05
MSN2	MSN4	hs	P:cofactor catabolism	9.46E-05
PUT3	RPN4	hs	P:response to stress	9.64E-05
MSN4	HAP4	hs	P:chronological cell aging	9.65E-05
MSN4	HAP2	hs	P:chronological cell aging	9.65E-05
STP1	MSN4	hs	P:regulation of gluconeogenesis	9.71E-05
GAL80	MSN4	hs	P:oxidative phosphorylation	0.000100315
RPH1	MSN4	hs	P:glycogen metabolism	0.000101739
MSN2	MSN4	hs	P:aerobic respiration	0.000102428
MSN4	RPN4	hs	P:SRP-dependent cotranslational protein targeting to membrane	0.000105129
MSN2	MSN4	hs	P:cellular carbohydrate catabolism	0.000105279
MSN2	MSN4	hs	P:carbohydrate catabolism	0.000105279
INO2	YAP6	hs	P:cellular carbohydrate metabolism	0.00010546
GAL4	MSN4	hs	P:monosaccharide metabolism	0.000105621
GAL80	MSN4	hs	P:ATP synthesis coupled electron transport	0.000105976
GAL80	MSN4	hs	P:ATP synthesis coupled electron transport (sensu Eukaryota)	0.000105976
SKN7	MSN4	hs	P:cofactor catabolism	0.000107028
SWI6	STE12	hs	P:sexual reproduction	0.000107336
SWI6	STE12	hs	P:conjugation	0.000107336
SWI6	STE12	hs	P:conjugation with cellular fusion	0.000107336
INO2	YAP6	hs	P:energy derivation by oxidation of organic compounds	0.000107687
MSN2	MSN4	hs	P:glycogen biosynthesis	0.000110865
MIG1	MSN4	hs	P:energy derivation by oxidation of organic compounds	0.00011216
SUT1	MSN4	hs	P:regulation of carbohydrate metabolism	0.000113224
SKN7	RPN4	hs	P:response to stress	0.000113258
LEU3	MSN4	hs	P:electron transport	0.00011601
PDR1	MSN4	hs	P:glycogen metabolism	0.00011601
GAL80	MSN4	hs	P:glucose metabolism	0.000118163
GAL80	MSN4	hs	P:monosaccharide metabolism	0.000119504
MSN4	RPN4	hs	P:response to oxidative stress	0.000121233
SKN7	MSN4	hs	P:hexose metabolism	0.000124034
MSN2	MSN4	hs	P:glycogen catabolism	0.000128219
SUT1	RPN4	hs	P:cell redox homeostasis	0.000129435
SUT1	RPN4	hs	P:regulation of cell redox homeostasis	0.000129435
PHD1	MSN4	hs	P:cellular carbohydrate metabolism	0.000132317
SWI4	STE12	hs	P:interaction between organisms	0.000134256
BAS1	MSN4	hs	P:hexose metabolism	0.000134737
UGA3	MSN4	hs	P:monosaccharide metabolism	0.000136427
UGA3	HAP4	hs	P:generation of precursor metabolites and energy	0.000139596
MSN2	RPN4	hs	P:SRP-dependent cotranslational protein targeting to membrane	0.00014031
NRG1	MSN4	hs	P:carbohydrate biosynthesis	0.000142696
HSF1	RPN4	hs	P:protein import into mitochondrial matrix	0.000142818
INO2	YAP6	hs	P:carbohydrate metabolism	0.000145378
HSF1	RPN4	hs	P:intracellular protein transport	0.00014601
MSN4	RPN4	hs	P:oxygen and reactive oxygen species metabolism	0.00014673
UGA3	MSN4	hs	P:protein refolding	0.000151053
MIG1	MSN4	hs	P:cellular polysaccharide catabolism	0.00016204
MIG1	MSN4	hs	P:polysaccharide catabolism	0.00016204
LEU3	MSN4	hs	P:trehalose metabolism	0.000163413
MSN2	HAP2	hs	P:energy derivation by oxidation of organic compounds	0.000165545
MSN2	HAP4	hs	P:energy derivation by oxidation of organic compounds	0.000165545
MSN2	MSN4	hs	P:cellular respiration	0.000172396
HSF1	RPN4	hs	P:mitochondrial transport	0.000172499
SKN7	MSN4	hs	P:regulation of gluconeogenesis	0.000172508
HSF1	RPN4	hs	P:protein transport	0.000173199
SKN7	MSN4	hs	P:polysaccharide metabolism	0.000173339
SKN7	MSN4	hs	P:cellular polysaccharide metabolism	0.000173339
MSN2	MSN4	hs	P:chronological cell aging	0.000173528
RGT1	MSN4	hs	P:electron transport	0.000178925
MSN2	HAP2	hs	P:phosphorus metabolism	0.000179682
MSN2	HAP2	hs	P:phosphate metabolism	0.000179682
MSN2	HAP4	hs	P:phosphorus metabolism	0.000179682
MSN2	HAP4	hs	P:phosphate metabolism	0.000179682
MSN2	MSN4	hs	P:response to chemical stimulus	0.000180339
SUT1	MSN4	hs	P:regulation of gluconeogenesis	0.000183349
SKN7	MSN4	hs	P:acetyl-CoA metabolism	0.000184976
MSN2	HAP2	hs	P:chronological cell aging	0.000188838
MSN2	HAP4	hs	P:chronological cell aging	0.000188838
SWI4	STE12	hs	P:growth	0.000189886
MSN4	RPN4	hs	P:cotranslational protein targeting to membrane	0.000192322
SUT1	MSN4	hs	P:polysaccharide metabolism	0.000193234
SUT1	MSN4	hs	P:cellular polysaccharide metabolism	0.000193234
MIG1	MSN4	hs	P:cellular carbohydrate catabolism	0.000194674
MIG1	MSN4	hs	P:carbohydrate catabolism	0.000194674
BAS1	MSN4	hs	P:monosaccharide metabolism	0.000195932
UGA3	HAP4	hs	P:oxidative phosphorylation	0.00019619
TEC1	STE12	hs	P:pseudohyphal growth	0.000201345
INO2	YAP6	hs	P:generation of precursor metabolites and energy	0.000209574
SKN7	MSN4	hs	P:aerobic respiration	0.000210226
PHO2	MSN4	hs	P:regulation of carbohydrate metabolism	0.000214874
PHO2	HAP4	hs	P:phosphorus metabolism	0.000217879
PHO2	HAP4	hs	P:phosphate metabolism	0.000217879
PHO2	HAP2	hs	P:phosphorus metabolism	0.000217879
PHO2	HAP2	hs	P:phosphate metabolism	0.000217879
HSF1	RPN4	hs	P:proteasome assembly	0.000218524
SUT1	MSN4	hs	P:response to oxidative stress	0.000218738
PUT3	MSN4	hs	P:main pathways of carbohydrate metabolism	0.000219529
SWI6	STE12	hs	P:interaction between organisms	0.000219842
SUT1	RPN4	hs	P:generation of precursor metabolites and energy	0.000228517
HSF1	RPN4	hs	P:establishment of protein localization	0.000229321
UGA3	YAP6	hs	P:cellular carbohydrate metabolism	0.000237961
SKN7	MSN4	hs	P:monosaccharide metabolism	0.000240963
UGA3	YAP6	hs	P:energy derivation by oxidation of organic compounds	0.000242926
MSN2	MSN4	hs	P:glucan catabolism	0.000247328
SKN7	MSN4	hs	P:glycogen biosynthesis	0.000253083
PHO2	MSN4	hs	P:glycogen metabolism	0.000255447
MSN2	RPN4	hs	P:cotranslational protein targeting to membrane	0.00025604
PUT3	HAP4	hs	P:ATP synthesis coupled electron transport	0.000258441
PUT3	HAP4	hs	P:ATP synthesis coupled electron transport (sensu Eukaryota)	0.000258441
GAL80	MSN4	hs	P:pentose-phosphate shunt	0.000270708
MIG1	MSN4	hs	P:polysaccharide metabolism	0.000275162
MIG1	MSN4	hs	P:cellular polysaccharide metabolism	0.000275162
UME6	MSN4	hs	P:monosaccharide metabolism	0.000276907
SUT1	MSN4	hs	P:oxygen and reactive oxygen species metabolism	0.000278052
PUT3	MSN4	hs	P:gluconeogenesis	0.000282624
MSN2	MSN4	hs	P:oxidative phosphorylation	0.00028515
PHO2	MSN4	hs	P:glucose metabolism	0.000286031
PUT3	MSN4	hs	P:glucan metabolism	0.000286707
SWI4	STE12	hs	P:reproduction	0.000288673
PDR1	MSN4	hs	P:aromatic amino acid family catabolism	0.000291395
SKN7	YAP6	hs	P:translation	0.000293264
RGT1	HAP4	hs	P:mitochondrial electron transport, NADH to ubiquinone	0.000298152
PHO2	MSN4	hs	P:hexose metabolism	0.000300679
PHD1	HAP2	hs	P:coenzyme metabolism	0.000306864
PHD1	HAP4	hs	P:coenzyme metabolism	0.000306864
GAL4	MSN4	hs	P:ATP synthesis coupled electron transport	0.000307954
GAL4	MSN4	hs	P:ATP synthesis coupled electron transport (sensu Eukaryota)	0.000307954
SWI6	STE12	hs	P:growth	0.000309676
PHO2	YAP6	hs	P:macromolecule biosynthesis	0.000314236
SKN7	MSN4	hs	P:cellular respiration	0.000314836
MIG1	MSN4	hs	P:response to stress	0.000318416
PUT3	RPN4	hs	P:response to oxidative stress	0.000319608
SUT1	HAP2	hs	P:oxidative phosphorylation	0.000325782
LEU3	HAP4	hs	P:oxidative phosphorylation	0.000325782
SUT1	HAP4	hs	P:oxidative phosphorylation	0.000325782
UGA3	YAP6	hs	P:carbohydrate metabolism	0.000326768
MSN2	MSN4	hs	P:cofactor metabolism	0.000338848
SUT1	HAP2	hs	P:generation of precursor metabolites and energy	0.000340453
PHO2	HAP4	hs	P:generation of precursor metabolites and energy	0.000340453
LEU3	HAP4	hs	P:generation of precursor metabolites and energy	0.000340453
SUT1	HAP4	hs	P:generation of precursor metabolites and energy	0.000340453
PHO2	HAP2	hs	P:generation of precursor metabolites and energy	0.000340453
BAS1	MSN4	hs	P:pentose-phosphate shunt, oxidative branch	0.000342826
UGA3	MSN4	hs	P:polysaccharide metabolism	0.000343817
UGA3	MSN4	hs	P:cellular polysaccharide metabolism	0.000343817
SUT1	RPN4	hs	P:cellular carbohydrate metabolism	0.000352244
MSN2	MSN4	hs	P:disaccharide biosynthesis	0.000352913
MSN2	MSN4	hs	P:trehalose biosynthesis	0.000352913
UGA3	MSN4	hs	P:ATP synthesis coupled electron transport	0.000353999
UGA3	MSN4	hs	P:ATP synthesis coupled electron transport (sensu Eukaryota)	0.000353999
SWI4	STE12	hs	P:filamentous growth	0.000359626
HSF1	RPN4	hs	P:protein localization	0.000362542
RPH1	MSN4	hs	P:glucan metabolism	0.000364724
GAL4	MSN4	hs	P:oxidative phosphorylation	0.000367082
MSN4	RPN4	hs	P:cell redox homeostasis	0.000368358
MSN4	RPN4	hs	P:regulation of cell redox homeostasis	0.000368358
SOK2	YAP6	hs	P:glycogen metabolism	0.000373956
PUT3	RPN4	hs	P:oxygen and reactive oxygen species metabolism	0.000374854
SKN7	MSN4	hs	P:response to chemical stimulus	0.000381633
LEU3	MSN4	hs	P:ATP synthesis coupled electron transport	0.000391638
LEU3	MSN4	hs	P:ATP synthesis coupled electron transport (sensu Eukaryota)	0.000391638
LEU3	MSN4	hs	P:polysaccharide metabolism	0.000396521
LEU3	MSN4	hs	P:cellular polysaccharide metabolism	0.000396521
UGA3	MSN4	hs	P:catabolism	0.000399385
PUT3	MSN4	hs	P:trehalose metabolism	0.0004032
PUT3	MSN4	hs	P:monosaccharide biosynthesis	0.000406704
PUT3	MSN4	hs	P:hexose biosynthesis	0.000406704
SKN7	SOK2	hs	P:carbohydrate metabolism	0.00040844
SOK2	MSN4	hs	P:carbohydrate metabolism	0.00040844
UME6	MSN4	hs	P:regulation of carbohydrate metabolism	0.000418874
PHD1	MSN4	hs	P:regulation of carbohydrate metabolism	0.000426154
PHD1	HAP2	hs	P:phosphorylation	0.000432535
PHD1	HAP4	hs	P:phosphorylation	0.000432535
PDR3	MSN4	hs	P:polysaccharide metabolism	0.000434198
PDR3	MSN4	hs	P:cellular polysaccharide metabolism	0.000434198
UGA3	MSN4	hs	P:oxidative phosphorylation	0.000434364
PUT3	MSN4	hs	P:response to stimulus	0.000434792
UME6	HAP4	hs	P:mitochondrial electron transport, NADH to ubiquinone	0.000447227
TEC1	STE12	hs	P:reproductive physiological process	0.000452293
TEC1	STE12	hs	P:reproductive cellular physiological process	0.000452293
PUT3	RPN4	hs	P:generation of precursor metabolites and energy	0.000454307
HSF1	RPN4	hs	P:'de novo' protein folding	0.00045617
STP1	MSN4	hs	P:protein refolding	0.000458872
MSN4	HAP4	hs	P:phosphorylation	0.000461481
PUT3	HAP4	hs	P:phosphorylation	0.000461481
MSN4	HAP2	hs	P:phosphorylation	0.000461481
STP1	MSN4	hs	P:response to oxidative stress	0.000466252
PDR3	MSN4	hs	P:glycogen catabolism	0.000467211
UGA3	YAP6	hs	P:generation of precursor metabolites and energy	0.000468792
INO2	MSN4	hs	P:hexose metabolism	0.000472426
MIG1	MSN4	hs	P:glucose metabolism	0.000473974
PHD1	HAP2	hs	P:cofactor metabolism	0.000483568
PHD1	HAP4	hs	P:cofactor metabolism	0.000483568
LEU3	MSN4	hs	P:oxidative phosphorylation	0.000490653
UME6	MSN4	hs	P:glycogen metabolism	0.000496674
UME6	MSN4	hs	P:electron transport	0.000496674
PUT3	HAP4	hs	P:electron transport	0.000497271
GAL80	YAP6	hs	P:glycogen metabolism	0.000497271
STP1	MSN4	hs	P:regulation of carbohydrate metabolism	0.000497798
SKN7	RPN4	hs	P:generation of precursor metabolites and energy	0.00050556
PDR3	MSN4	hs	P:amino acid catabolism	0.000511974
PDR3	MSN4	hs	P:regulation of carbohydrate metabolism	0.000511974
PHO2	MSN4	hs	P:phosphorylation	0.000515
PHO2	MSN4	hs	P:monosaccharide metabolism	0.000516421
GAL4	MSN4	hs	P:glucose metabolism	0.000532441
SWI6	STE12	hs	P:reproduction	0.000535443
LEU3	MSN4	hs	P:disaccharide metabolism	0.000539555
PDR1	MSN4	hs	P:polyamine transport	0.000539555
UME6	MSN4	hs	P:regulation of carbohydrate biosynthesis	0.000541821
SWI6	STE12	hs	P:filamentous growth	0.00054228
PDR1	MSN4	hs	P:glucan metabolism	0.000553154
SUT1	RPN4	hs	P:response to stress	0.000563334
STP1	MSN4	hs	P:oxygen and reactive oxygen species metabolism	0.000575026
SOK2	YAP6	hs	P:energy reserve metabolism	0.000578257
GAL80	MSN4	hs	P:NADPH regeneration	0.000581574
STP1	MSN4	hs	P:glycogen metabolism	0.000589819
STP1	MSN4	hs	P:electron transport	0.000589819
LEU3	MSN4	hs	P:hexose metabolism	0.00059375
PDR1	MSN4	hs	P:hexose metabolism	0.00059375
PDR3	MSN4	hs	P:aromatic amino acid family catabolism	0.000594169
STP1	HAP4	hs	P:mitochondrial electron transport, NADH to ubiquinone	0.000596303
SNT2	HAP2	hs	P:mitochondrial electron transport, NADH to ubiquinone	0.000596303
GAL4	MSN4	hs	P:regulation of gluconeogenesis	0.000609625
SUT1	RPN4	hs	P:carbohydrate metabolism	0.000612075
UME6	YAP6	hs	P:cellular carbohydrate metabolism	0.000614665
STP1	MSN4	hs	P:regulation of carbohydrate biosynthesis	0.00062452
UME6	YAP6	hs	P:energy derivation by oxidation of organic compounds	0.000627265
NRG1	MSN4	hs	P:response to oxidative stress	0.000629381
SKN7	SOK2	hs	P:generation of precursor metabolites and energy	0.000630206
SOK2	MSN4	hs	P:generation of precursor metabolites and energy	0.000630206
BAS1	MSN4	hs	P:carbohydrate biosynthesis	0.000633953
PUT3	MSN4	hs	P:mitochondrial electron transport, ubiquinol to cytochrome c	0.000634125
PDR3	MSN4	hs	P:regulation of carbohydrate biosynthesis	0.000639131
PUT3	RPN4	hs	P:cellular carbohydrate metabolism	0.000652091
SKN7	MSN4	hs	P:acetyl-CoA catabolism	0.00065302
SKN7	MSN4	hs	P:tricarboxylic acid cycle	0.00065302
PUT3	MSN4	hs	P:alcohol biosynthesis	0.000664678
PDR3	MSN4	hs	P:catabolism	0.000667199
MSN2	RPN4	hs	P:response to chemical stimulus	0.000675828
SOK2	YAP6	hs	P:cellular carbohydrate metabolism	0.00067628
UGA3	MSN4	hs	P:pentose-phosphate shunt	0.000678138
INO2	MSN4	hs	P:monosaccharide metabolism	0.000679931
GAL4	MSN4	hs	P:carbohydrate biosynthesis	0.00068161
UME6	MSN4	hs	P:glucose metabolism	0.000682446
SOK2	YAP6	hs	P:energy derivation by oxidation of organic compounds	0.000686994
MSN2	MSN4	hs	P:polyamine transport	0.000690312
PHO2	MSN4	hs	P:aerobic respiration	0.000700398
SKN7	MSN4	hs	P:trehalose metabolism	0.000708749
SKN7	MSN4	hs	P:glycogen catabolism	0.000708749
SKN7	MSN4	hs	P:age-dependent response to oxidative stress during chronological cell aging	0.000708749
SKN7	MSN4	hs	P:age-dependent general metabolic decline during chronological cell aging	0.000708749
SKN7	MSN4	hs	P:response to reactive oxygen species	0.000708749
SKN7	MSN4	hs	P:protein refolding	0.000708749
SKN7	MSN4	hs	P:age-dependent response to oxidative stress	0.000708749
SNT2	HAP2	hs	P:aerobic respiration	0.000710146
SUT1	MSN4	hs	P:cellular carbohydrate catabolism	0.000712699
SUT1	MSN4	hs	P:carbohydrate catabolism	0.000712699
BAS1	MSN4	hs	P:age-dependent response to oxidative stress during chronological cell aging	0.000714512
BAS1	MSN4	hs	P:age-dependent general metabolic decline during chronological cell aging	0.000714512
BAS1	MSN4	hs	P:response to reactive oxygen species	0.000714512
BAS1	MSN4	hs	P:age-dependent response to oxidative stress	0.000714512
SOK2	YAP6	hs	P:glucan metabolism	0.000714512
SKN7	RPN4	hs	P:cellular carbohydrate metabolism	0.000717771
MSN2	MSN4	hs	P:coenzyme catabolism	0.00071846
PDR1	MSN4	hs	P:regulation of gluconeogenesis	0.000732642
PDR3	MSN4	hs	P:glucan catabolism	0.000734135
SUT1	MSN4	hs	P:gluconeogenesis	0.000734857
NRG1	MSN4	hs	P:oxygen and reactive oxygen species metabolism	0.000736185
SUT1	MSN4	hs	P:glycogen catabolism	0.00074221
SUT1	MSN4	hs	P:protein refolding	0.00074221
LEU3	MSN4	hs	P:glucose metabolism	0.000743323
PDR1	MSN4	hs	P:glucose metabolism	0.000743323
SKN7	RPN4	hs	P:energy derivation by oxidation of organic compounds	0.000743572
PHO2	HAP4	hs	P:mitochondrial electron transport, NADH to ubiquinone	0.000745379
PHO2	HAP2	hs	P:mitochondrial electron transport, NADH to ubiquinone	0.000745379
MSN4	RPN4	hs	P:protein targeting to membrane	0.000753606
GAL4	MSN4	hs	P:sodium ion homeostasis	0.000762442
GAL80	YAP6	hs	P:energy reserve metabolism	0.000768408
UGA3	MSN4	hs	P:cofactor metabolism	0.000772375
MSN2	MSN4	hs	P:alcohol metabolism	0.000782285
RPH1	MSN4	hs	P:hexose metabolism	0.000784847
UME6	MSN4	hs	P:hexose metabolism	0.000786927
SNT2	HAP2	hs	P:cellular respiration	0.000788916
SKN7	MSN4	hs	P:age-dependent response to reactive oxygen species during chronological cell aging	0.000789766
SKN7	MSN4	hs	P:age-dependent response to reactive oxygen species	0.000789766
MSN2	HAP2	hs	P:coenzyme metabolism	0.000789882
MSN2	HAP4	hs	P:coenzyme metabolism	0.000789882
INO2	YAP6	hs	P:glycogen metabolism	0.000794907
SWI4	STE12	hs	P:regulation of cell size	0.000798385
PHD1	HAP2	hs	P:phosphorus metabolism	0.000806614
PHD1	HAP2	hs	P:phosphate metabolism	0.000806614
PHD1	HAP4	hs	P:phosphorus metabolism	0.000806614
PHD1	HAP4	hs	P:phosphate metabolism	0.000806614
UGA3	MSN4	hs	P:carbohydrate biosynthesis	0.000826032
UGA3	MSN4	hs	P:cellular catabolism	0.000829943
PDR3	MSN4	hs	P:nitrogen compound catabolism	0.000834247
PDR3	MSN4	hs	P:amine catabolism	0.000834247
RGT1	MSN4	hs	P:carbohydrate metabolism	0.000835008
UME6	YAP6	hs	P:carbohydrate metabolism	0.000839211
NRG1	MSN4	hs	P:disaccharide biosynthesis	0.000850667
NRG1	MSN4	hs	P:trehalose biosynthesis	0.000850667
UME6	MSN4	hs	P:SRP-dependent cotranslational protein targeting to membrane	0.000850754
MSN4	RPN4	hs	P:protein targeting to ER	0.000852402
HSF1	RPN4	hs	P:protein import	0.000852402
MSN2	MSN4	hs	P:pentose-phosphate shunt, oxidative branch	0.00085274
SOK2	YAP6	hs	P:carbohydrate metabolism	0.00086107
PDR1	MSN4	hs	P:aromatic compound catabolism	0.000864363
GAL80	MSN4	hs	P:disaccharide biosynthesis	0.000871759
GAL80	MSN4	hs	P:trehalose biosynthesis	0.000871759
SUT1	RPN4	hs	P:propionate metabolism	0.00087973
STP1	MSN4	hs	P:response to stimulus	0.000880036
PDR3	MSN4	hs	P:glucose metabolism	0.000884154
PHO2	YAP6	hs	P:protein biosynthesis	0.000884893
RGT1	HAP4	hs	P:positive regulation of programmed cell death	0.000894321
RGT1	HAP4	hs	P:positive regulation of apoptosis	0.000894321
UME6	MSN4	hs	P:carbohydrate biosynthesis	0.000901022
LEU3	MSN4	hs	P:response to stimulus	0.000904503
PUT3	MSN4	hs	P:catabolism	0.000918821
PUT3	MSN4	hs	P:negative regulation of gluconeogenesis	0.000934994
PUT3	MSN4	hs	P:negative regulation of carbohydrate metabolism	0.000934994
BAS1	MSN4	hs	P:age-dependent general metabolic decline	0.000949091
GAL80	YAP6	hs	P:glucan metabolism	0.000949091
UME6	MSN4	hs	P:negative regulation of gluconeogenesis	0.000952562
UME6	MSN4	hs	P:negative regulation of carbohydrate metabolism	0.000952562
LEU3	MSN4	hs	P:monosaccharide metabolism	0.000955069
PDR1	MSN4	hs	P:monosaccharide metabolism	0.000955069
PHO2	MSN4	hs	P:cellular respiration	0.00096147
LEU3	MSN4	hs	P:glycogen biosynthesis	0.00096469
GAL4	MSN4	hs	P:regulation of carbohydrate metabolism	0.000966049
GAL4	YAP6	hs	P:glycogen metabolism	0.00096895
MSN2	RPN4	hs	P:protein targeting to membrane	0.00099583
MBP1	STE12	hs	P:growth	0.00100038
STP1	MSN4	hs	P:hexose metabolism	0.001005771
MSN2	MSN4	hs	P:homeostasis	0.001043231
MSN2	MSN4	hs	P:cell redox homeostasis	0.001046408
MSN2	MSN4	hs	P:cellular polysaccharide catabolism	0.001046408
MSN2	MSN4	hs	P:regulation of cell redox homeostasis	0.001046408
MSN2	MSN4	hs	P:polysaccharide catabolism	0.001046408
MSN2	MSN4	hs	P:pentose-phosphate shunt	0.001046408
MSN2	MSN4	hs	P:regulation of gluconeogenesis	0.001046408
PDR3	MSN4	hs	P:hexose metabolism	0.001046578
SUT1	MSN4	hs	P:monosaccharide biosynthesis	0.001048106
SUT1	MSN4	hs	P:hexose biosynthesis	0.001048106
SKN7	RPN4	hs	P:response to stimulus	0.001048141
PUT3	RPN4	hs	P:propionate metabolism	0.001051949
PUT3	RPN4	hs	P:proteasome assembly	0.001051949
GAL80	MSN4	hs	P:NADP metabolism	0.001058073
INO2	YAP6	hs	P:regulation of progression through cell cycle	0.001062013
INO2	YAP6	hs	P:regulation of cell cycle	0.001062013
STP1	MSN4	hs	P:negative regulation of gluconeogenesis	0.001062419
STP1	MSN4	hs	P:negative regulation of carbohydrate metabolism	0.001062419
RPH1	MSN4	hs	P:cellular carbohydrate catabolism	0.001075019
RPH1	MSN4	hs	P:carbohydrate catabolism	0.001075019
MSN4	HAP4	hs	P:energy derivation by oxidation of organic compounds	0.001076684
MSN4	HAP2	hs	P:energy derivation by oxidation of organic compounds	0.001076684
SKN7	RPN4	hs	P:propionate metabolism	0.001082116
SKN7	MSN4	hs	P:Ras protein signal transduction	0.001089358
SKN7	MSN4	hs	P:coenzyme catabolism	0.001089358
PHD1	HAP2	hs	P:generation of precursor metabolites and energy	0.001090496
PHD1	HAP4	hs	P:generation of precursor metabolites and energy	0.001090496
MSN4	HAP4	hs	P:cell aging	0.001096787
MSN4	HAP2	hs	P:cell aging	0.001096787
PDR3	MSN4	hs	P:cellular catabolism	0.001102795
GAL4	MSN4	hs	P:glycogen metabolism	0.001106849
SKN7	MSN4	hs	P:glucan catabolism	0.001110529
SKN7	MSN4	hs	P:age-dependent general metabolic decline	0.001110529
RGT1	MSN4	hs	P:ATP synthesis coupled electron transport	0.001113809
RGT1	MSN4	hs	P:ATP synthesis coupled electron transport (sensu Eukaryota)	0.001113809
PUT3	RPN4	hs	P:carbohydrate metabolism	0.001118959
UGA3	MSN4	hs	P:main pathways of carbohydrate metabolism	0.001123183
RPH1	MSN4	hs	P:monosaccharide metabolism	0.001123789
MSN2	RPN4	hs	P:protein targeting to ER	0.001125451
PUT3	MSN4	hs	P:alcohol metabolism	0.001131288
SOK2	YAP6	hs	P:generation of precursor metabolites and energy	0.001134144
MSN4	HAP4	hs	P:phosphorus metabolism	0.001145049
MSN4	HAP4	hs	P:phosphate metabolism	0.001145049
PUT3	HAP4	hs	P:phosphorus metabolism	0.001145049
PUT3	HAP4	hs	P:phosphate metabolism	0.001145049
MSN4	HAP2	hs	P:phosphorus metabolism	0.001145049
MSN4	HAP2	hs	P:phosphate metabolism	0.001145049
MSN4	HAP4	hs	P:aging	0.001148329
MSN4	HAP2	hs	P:aging	0.001148329
SUT1	MSN4	hs	P:regulation of carbohydrate biosynthesis	0.001155321
GAL4	MSN4	hs	P:aerobic respiration	0.001155341
UGA3	YAP6	hs	P:glycogen metabolism	0.001159625
SUT1	MSN4	hs	P:glucan catabolism	0.001162564
SUT1	MSN4	hs	P:aerobic respiration	0.00116415
PHO2	HAP4	hs	P:aerobic respiration	0.001175118
PHO2	HAP2	hs	P:aerobic respiration	0.001175118
PHO2	MSN4	hs	P:glucan metabolism	0.001183832
MSN4	RPN4	hs	P:protein targeting	0.001184623
PHD1	HAP2	hs	P:mitochondrial electron transport, succinate to ubiquinone	0.001192339
RGT1	HAP4	hs	P:regulation of apoptosis	0.001192339
RGT1	HAP4	hs	P:regulation of programmed cell death	0.001192339
PHD1	HAP4	hs	P:mitochondrial electron transport, succinate to ubiquinone	0.001192339
MSN4	HAP4	hs	P:mitochondrial electron transport, NADH to ubiquinone	0.001192606
MSN4	HAP4	hs	P:rhythmic process	0.001192606
MSN4	HAP4	hs	P:ultradian rhythm	0.001192606
MSN4	HAP2	hs	P:mitochondrial electron transport, NADH to ubiquinone	0.001192606
MSN4	HAP2	hs	P:rhythmic process	0.001192606
MSN4	HAP2	hs	P:ultradian rhythm	0.001192606
GAL80	HAP4	hs	P:mitochondrial electron transport, ubiquinol to cytochrome c	0.001192606
SWI6	STE12	hs	P:regulation of cell size	0.001193309
PHO2	MSN4	hs	P:regulation of gluconeogenesis	0.001193891
UME6	YAP6	hs	P:generation of precursor metabolites and energy	0.001195319
NRG1	MSN4	hs	P:cofactor catabolism	0.001214538
BAS1	MSN4	hs	P:negative regulation of gluconeogenesis	0.00121566
BAS1	MSN4	hs	P:negative regulation of carbohydrate metabolism	0.00121566
LEU3	MSN4	hs	P:regulation of carbohydrate metabolism	0.001221457
PDR1	MSN4	hs	P:amino acid catabolism	0.001221457
PDR1	MSN4	hs	P:regulation of carbohydrate metabolism	0.001221457
PHO2	YAP6	hs	P:cytoplasm organization and biogenesis	0.001223073
PHO2	YAP6	hs	P:ribosome biogenesis and assembly	0.001223073
INO2	YAP6	hs	P:energy reserve metabolism	0.001226623
SKN7	RPN4	hs	P:carbohydrate metabolism	0.001229096
MSN2	MSN4	hs	P:SRP-dependent cotranslational protein targeting to membrane	0.001253126
INO2	MSN4	hs	P:regulation of carbohydrate metabolism	0.001255485
UGA3	MSN4	hs	P:alcohol metabolism	0.001286538
GAL80	MSN4	hs	P:carbohydrate biosynthesis	0.001288112
PHO2	HAP4	hs	P:cellular respiration	0.001304942
PHO2	HAP2	hs	P:cellular respiration	0.001304942
PUT3	MSN4	hs	P:disaccharide metabolism	0.001312992
PUT3	MSN4	hs	P:vacuolar protein catabolism	0.001312992
PUT3	MSN4	hs	P:polyamine transport	0.001312992
UME6	MSN4	hs	P:polyamine transport	0.001337511
UME6	HAP4	hs	P:positive regulation of programmed cell death	0.001341282
UME6	HAP4	hs	P:positive regulation of apoptosis	0.001341282
PUT3	MSN4	hs	P:pyruvate metabolism	0.001343066
SKN7	YAP6	hs	P:macromolecule biosynthesis	0.001380166
INO2	RPN4	hs	P:alcohol metabolism	0.00138742
RPH1	MSN4	hs	P:polysaccharide metabolism	0.001413437
RPH1	MSN4	hs	P:cellular polysaccharide metabolism	0.001413437
STP1	MSN4	hs	P:sporulation	0.00143733
GAL80	MSN4	hs	P:pentose-phosphate shunt, oxidative branch	0.001441397
UGA3	MSN4	hs	P:NADPH regeneration	0.001442302
INO2	MSN4	hs	P:glucose metabolism	0.001447608
SOK2	YAP6	hs	P:polysaccharide metabolism	0.001449669
SOK2	YAP6	hs	P:cellular polysaccharide metabolism	0.001449669
SUT1	MSN4	hs	P:cofactor catabolism	0.001452463
SWI4	STE12	hs	P:response to pheromone	0.001465603
GAL80	HAP4	hs	P:metallo-sulfur cluster assembly	0.001490757
GAL80	HAP4	hs	P:iron-sulfur cluster assembly	0.001490757
STP1	MSN4	hs	P:polyamine transport	0.001490759
PHD1	MSN4	hs	P:cofactor catabolism	0.001493717
GAL4	YAP6	hs	P:energy reserve metabolism	0.001494152
MSN2	RPN4	hs	P:cellular carbohydrate metabolism	0.001499279
RPH1	MSN4	hs	P:glycogen catabolism	0.001500695
RPH1	MSN4	hs	P:age-dependent response to oxidative stress during chronological cell aging	0.001500695
RPH1	MSN4	hs	P:age-dependent general metabolic decline during chronological cell aging	0.001500695
RPH1	MSN4	hs	P:age-dependent response to oxidative stress	0.001500695
INO2	YAP6	hs	P:glucan metabolism	0.001513849
UME6	MSN4	hs	P:cotranslational protein targeting to membrane	0.001520163
GAL4	MSN4	hs	P:cellular respiration	0.001520903
GAL80	MSN4	hs	P:phosphorylation	0.001531055
PUT3	MSN4	hs	P:cellular catabolism	0.001550913
LEU3	MSN4	hs	P:catabolism	0.001567256
PUT3	MSN4	hs	P:aerobic respiration	0.001567798
PHO2	MSN4	hs	P:glycogen biosynthesis	0.001568344
MSN2	MSN4	hs	P:alcohol catabolism	0.001581215
NRG1	MSN4	hs	P:main pathways of carbohydrate metabolism	0.001582641
STP1	MSN4	hs	P:main pathways of carbohydrate metabolism	0.001583986
INO2	MSN4	hs	P:sporulation	0.001586227
LEU3	MSN4	hs	P:aerobic respiration	0.001598842
RGT1	YAP6	hs	P:cellular carbohydrate metabolism	0.001600093
LEU3	YAP6	hs	P:cellular carbohydrate metabolism	0.001600093
MSN2	MSN4	hs	P:acetyl-CoA metabolism	0.001609829
MSN2	MSN4	hs	P:glucan biosynthesis	0.001609829
UGA3	MSN4	hs	P:disaccharide biosynthesis	0.001621908
UGA3	MSN4	hs	P:trehalose biosynthesis	0.001621908
STP1	MSN4	hs	P:cell differentiation	0.001629511
SKN7	MSN4	hs	P:negative regulation of gluconeogenesis	0.001631364
SKN7	MSN4	hs	P:negative regulation of carbohydrate metabolism	0.001631364
RGT1	YAP6	hs	P:energy derivation by oxidation of organic compounds	0.001632117
LEU3	YAP6	hs	P:energy derivation by oxidation of organic compounds	0.001632117
MSN2	HAP2	hs	P:mitochondrial electron transport, NADH to ubiquinone	0.001639833
MSN2	HAP2	hs	P:rhythmic process	0.001639833
MSN2	HAP2	hs	P:ultradian rhythm	0.001639833
MSN2	HAP4	hs	P:mitochondrial electron transport, NADH to ubiquinone	0.001639833
MSN2	HAP4	hs	P:rhythmic process	0.001639833
MSN2	HAP4	hs	P:ultradian rhythm	0.001639833
RGT1	RPN4	hs	P:lysosome organization and biogenesis	0.001639833
RGT1	RPN4	hs	P:lysosomal transport	0.001639833
RGT1	RPN4	hs	P:endosome to lysosome transport	0.001639833
RGT1	RPN4	hs	P:UDP-glucose metabolism	0.001639833
SUT1	MSN4	hs	P:cellular respiration	0.001643187
GAL80	YAP6	hs	P:cellular carbohydrate catabolism	0.001663751
GAL80	YAP6	hs	P:carbohydrate catabolism	0.001663751
GAL80	MSN4	hs	P:main pathways of carbohydrate metabolism	0.001671716
STP1	MSN4	hs	P:monosaccharide metabolism	0.00168545
SKN7	MSN4	hs	P:alcohol metabolism	0.001687504
SUT1	MSN4	hs	P:alcohol biosynthesis	0.001690276
SUT1	MSN4	hs	P:negative regulation of gluconeogenesis	0.001707226
SUT1	MSN4	hs	P:negative regulation of carbohydrate metabolism	0.001707226
INO2	MSN4	hs	P:cell differentiation	0.001717095
MIG1	MSN4	hs	P:hexose metabolism	0.001726557
STP1	MSN4	hs	P:sodium ion homeostasis	0.001732587
GAL80	MSN4	hs	P:response to stress	0.00173538
PDR3	MSN4	hs	P:monosaccharide metabolism	0.001752244
PDR3	MSN4	hs	P:aromatic compound catabolism	0.0017538
MSN4	RPN4	hs	P:proteasome assembly	0.001772537
PUT3	MSN4	hs	P:cell redox homeostasis	0.001774695
PUT3	MSN4	hs	P:regulation of cell redox homeostasis	0.001774695
UGA3	YAP6	hs	P:energy reserve metabolism	0.001786939
SKN7	HAP2	hs	P:mitochondrial electron transport, succinate to ubiquinone	0.001788109
STP1	HAP4	hs	P:positive regulation of programmed cell death	0.001788109
STP1	HAP4	hs	P:positive regulation of apoptosis	0.001788109
SKN7	HAP4	hs	P:mitochondrial electron transport, succinate to ubiquinone	0.001788109
UME6	HAP4	hs	P:regulation of apoptosis	0.001788109
UME6	HAP4	hs	P:regulation of programmed cell death	0.001788109
SNT2	HAP2	hs	P:positive regulation of programmed cell death	0.001788109
SNT2	HAP2	hs	P:positive regulation of apoptosis	0.001788109
UGA3	MSN4	hs	P:cellular carbohydrate catabolism	0.001798736
UGA3	MSN4	hs	P:carbohydrate catabolism	0.001798736
PDR1	MSN4	hs	P:nitrogen compound catabolism	0.001804304
PDR1	MSN4	hs	P:amine catabolism	0.001804304
SUT1	RPN4	hs	P:protein refolding	0.001824781
UME6	YAP6	hs	P:glycogen metabolism	0.001830079
SWI4	STE12	hs	P:reproductive physiological process	0.001833388
SWI4	STE12	hs	P:reproductive cellular physiological process	0.001833388
GAL4	YAP6	hs	P:glucan metabolism	0.00184329
BAS1	MSN4	hs	P:cell redox homeostasis	0.00184329
BAS1	MSN4	hs	P:regulation of cell redox homeostasis	0.00184329
BAS1	MSN4	hs	P:pentose-phosphate shunt	0.00184329
BAS1	MSN4	hs	P:regulation of gluconeogenesis	0.00184329
UGA3	YAP6	hs	P:regulation of progression through cell cycle	0.001886107
UGA3	YAP6	hs	P:regulation of cell cycle	0.001886107
SUT1	RPN4	hs	P:energy derivation by oxidation of organic compounds	0.001896596
NRG1	MSN4	hs	P:aerobic respiration	0.001903741
GAL80	YAP6	hs	P:polysaccharide metabolism	0.001922354
GAL80	YAP6	hs	P:cellular polysaccharide metabolism	0.001922354
SUT1	MSN4	hs	P:alcohol metabolism	0.001928598
RPH1	MSN4	hs	P:cellular macromolecule catabolism	0.001928833
MSN2	MSN4	hs	P:cell homeostasis	0.001934532
TEC1	STE12	hs	P:G2/M transition size control checkpoint	0.001937984
TEC1	STE12	hs	P:cell size control checkpoint	0.001937984
TEC1	STE12	hs	P:G2/M transition checkpoint	0.001937984
TEC1	STE12	hs	P:osmosensory signaling pathway via Sho1 osmosensor	0.001937984
PUT3	YAP6	hs	P:cellular carbohydrate metabolism	0.001957222
PDR1	YAP6	hs	P:cellular carbohydrate metabolism	0.001957222
MIG1	YAP6	hs	P:cellular carbohydrate metabolism	0.001957222
PUT3	MSN4	hs	P:polysaccharide metabolism	0.001958643
PUT3	MSN4	hs	P:cellular polysaccharide metabolism	0.001958643
RPH1	MSN4	hs	P:glucan catabolism	0.00198982
RPH1	MSN4	hs	P:age-dependent general metabolic decline	0.00198982
PUT3	YAP6	hs	P:energy derivation by oxidation of organic compounds	0.001996156
PDR1	YAP6	hs	P:energy derivation by oxidation of organic compounds	0.001996156
MIG1	YAP6	hs	P:energy derivation by oxidation of organic compounds	0.001996156
GAL80	MSN4	hs	P:aerobic respiration	0.002010156
SWI6	STE12	hs	P:response to pheromone	0.002030209
MSN2	MSN4	hs	P:age-dependent response to reactive oxygen species during chronological cell aging	0.002033894
MSN2	MSN4	hs	P:age-dependent response to reactive oxygen species	0.002033894
PHD1	MSN4	hs	P:acetyl-CoA metabolism	0.002048096
PDR3	MSN4	hs	P:cellular polysaccharide catabolism	0.002049059
PDR3	MSN4	hs	P:polysaccharide catabolism	0.002049059
PDR3	MSN4	hs	P:regulation of gluconeogenesis	0.002049059
INO2	MSN4	hs	P:negative regulation of gluconeogenesis	0.002049412
INO2	MSN4	hs	P:negative regulation of carbohydrate metabolism	0.002049412
MSN2	RPN4	hs	P:proteasome assembly	0.002053034
MSN4	RPN4	hs	P:intracellular protein transport	0.00206424
SKN7	MSN4	hs	P:glucan biosynthesis	0.002075643
RGT1	HAP4	hs	P:death	0.002086127
RGT1	HAP4	hs	P:cell death	0.002086127
RGT1	HAP4	hs	P:apoptosis	0.002086127
RGT1	HAP4	hs	P:programmed cell death	0.002086127
MSN2	RPN4	hs	P:protein targeting	0.002087029
LEU3	MSN4	hs	P:cellular respiration	0.002097393
GAL4	MSN4	hs	P:polysaccharide metabolism	0.002122499
GAL4	MSN4	hs	P:cellular polysaccharide metabolism	0.002122499
MSN2	HAP2	hs	P:cell aging	0.002128241
MSN2	HAP4	hs	P:cell aging	0.002128241
PUT3	MSN4	hs	P:cellular respiration	0.002130324
INO2	YAP6	hs	P:cell cycle	0.002149137
MSN2	RPN4	hs	P:monosaccharide metabolism	0.002161181
RGT1	YAP6	hs	P:carbohydrate metabolism	0.002168037
LEU3	YAP6	hs	P:carbohydrate metabolism	0.002168037
PHD1	MSN4	hs	P:main pathways of carbohydrate metabolism	0.002173398
SUT1	RPN4	hs	P:response to oxidative stress	0.002173819
RPH1	MSN4	hs	P:glucose metabolism	0.002173819
PUT3	RPN4	hs	P:'de novo' protein folding	0.002179404
INO2	RPN4	hs	P:cellular carbohydrate metabolism	0.002180062
SUT1	RPN4	hs	P:carboxylic acid metabolism	0.002187405
SUT1	RPN4	hs	P:organic acid metabolism	0.002187405
PDR1	MSN4	hs	P:response to stimulus	0.002196538
SUT1	MSN4	hs	P:acetyl-CoA metabolism	0.002198975
UGA3	YAP6	hs	P:glucan metabolism	0.00220362
TEC1	STE12	hs	P:invasive growth (sensu Saccharomyces)	0.00222256
MSN2	HAP2	hs	P:aging	0.002227591
MSN2	HAP4	hs	P:aging	0.002227591
PHO2	HAP4	hs	P:positive regulation of programmed cell death	0.002234803
PHO2	HAP4	hs	P:positive regulation of apoptosis	0.002234803
PHO2	HAP2	hs	P:positive regulation of programmed cell death	0.002234803
PHO2	HAP2	hs	P:positive regulation of apoptosis	0.002234803
UME6	MSN4	hs	P:glucan metabolism	0.002237358
SKN7	RPN4	hs	P:response to reactive oxygen species	0.002241457
SKN7	RPN4	hs	P:protein refolding	0.002241457
SKN7	HAP2	hs	P:cellular carbohydrate metabolism	0.002252511
SKN7	HAP4	hs	P:cellular carbohydrate metabolism	0.002252511
SKN7	HAP2	hs	P:energy derivation by oxidation of organic compounds	0.002276632
SKN7	HAP4	hs	P:energy derivation by oxidation of organic compounds	0.002276632
SKN7	MSN4	hs	P:disaccharide metabolism	0.002282415
SUT1	RPN4	hs	P:amino acid catabolism	0.002288993
PUT3	MSN4	hs	P:glycogen biosynthesis	0.002326107
MBP1	STE12	hs	P:filamentous growth	0.002335486
GAL4	MSN4	hs	P:regulation of carbohydrate biosynthesis	0.002341666
INO2	YAP6	hs	P:regulation of mitosis	0.002358669
BAS1	MSN4	hs	P:alcohol metabolism	0.002364807
STP1	HAP4	hs	P:regulation of apoptosis	0.002383612
STP1	HAP4	hs	P:regulation of programmed cell death	0.002383612
SNT2	HAP2	hs	P:regulation of apoptosis	0.002383612
SNT2	HAP2	hs	P:regulation of programmed cell death	0.002383612
SNT2	HAP2	hs	P:mitochondrial electron transport, succinate to ubiquinone	0.002383612
PHO2	MSN4	hs	P:disaccharide biosynthesis	0.002383764
PHO2	MSN4	hs	P:trehalose biosynthesis	0.002383764
ADR1	HAP4	hs	P:mitochondrial electron transport, ubiquinol to cytochrome c	0.002383967
RGT1	MSN4	hs	P:cellular carbohydrate metabolism	0.002401496
NRG1	MSN4	hs	P:cellular respiration	0.002403047
TEC1	STE12	hs	P:regulation of progression through cell cycle	0.002413336
TEC1	STE12	hs	P:regulation of cell cycle	0.002413336
GAL80	YAP6	hs	P:glucose metabolism	0.002418095
MSN2	MSN4	hs	P:coenzyme metabolism	0.002440112
STP1	MSN4	hs	P:polysaccharide metabolism	0.002445416
STP1	MSN4	hs	P:cellular polysaccharide metabolism	0.002445416
MIG1	MSN4	hs	P:monosaccharide metabolism	0.002449136
SUT1	RPN4	hs	P:oxygen and reactive oxygen species metabolism	0.002463205
PDR3	YAP6	hs	P:response to stress	0.002468046
SUT1	YAP6	hs	P:response to stress	0.002468046
MSN4	YAP6	hs	P:response to stress	0.002468046
RGT1	MSN4	hs	P:energy derivation by oxidation of organic compounds	0.002475396
GAL4	MSN4	hs	P:energy reserve metabolism	0.002517948
MSN4	RPN4	hs	P:protein transport	0.002524384
UGA3	HAP4	hs	P:phosphorylation	0.002524549
GAL80	MSN4	hs	P:cellular respiration	0.002536144
MSN2	MSN4	hs	P:cotranslational protein targeting to membrane	0.002538637
INO2	MSN4	hs	P:vacuolar protein catabolism	0.002549077
RPH1	MSN4	hs	P:carbohydrate biosynthesis	0.002572492
BAS1	MSN4	hs	P:chronological cell aging	0.002594476
UGA3	MSN4	hs	P:NADP metabolism	0.002597883
PDR1	RPN4	hs	P:hexose metabolism	0.002613395
INO2	MSN4	hs	P:energy reserve metabolism	0.002619456
PUT3	RPN4	hs	P:response to stimulus	0.002635337
STP1	MSN4	hs	P:glucan metabolism	0.00263553
MSN2	RPN4	hs	P:carbohydrate metabolism	0.002642191
PUT3	YAP6	hs	P:carbohydrate metabolism	0.002646904
PDR1	YAP6	hs	P:carbohydrate metabolism	0.002646904
MIG1	YAP6	hs	P:carbohydrate metabolism	0.002646904
INO2	YAP6	hs	P:cellular carbohydrate catabolism	0.002646933
INO2	YAP6	hs	P:carbohydrate catabolism	0.002646933
RGT1	MSN4	hs	P:mitochondrial electron transport, ubiquinol to cytochrome c	0.002647235
SKN7	HAP2	hs	P:carbohydrate metabolism	0.002653538
SKN7	HAP4	hs	P:carbohydrate metabolism	0.002653538
SKN7	HAP2	hs	P:signal transduction during filamentous growth	0.002681363
SKN7	HAP4	hs	P:signal transduction during filamentous growth	0.002681363
UME6	HAP4	hs	P:signal transduction during filamentous growth	0.002681363
PDR3	MSN4	hs	P:glycogen biosynthesis	0.002683319
UGA3	MSN4	hs	P:response to oxidative stress	0.002688709
MSN2	MSN4	hs	P:biopolymer biosynthesis	0.002707426
MSN2	MSN4	hs	P:polysaccharide biosynthesis	0.002707426
SWI4	STE12	hs	P:cell growth	0.002731057
INO2	RPN4	hs	P:carbohydrate metabolism	0.002760784
PHD1	MSN4	hs	P:protein folding	0.002766879
MSN2	MSN4	hs	P:trehalose metabolism	0.002788714
MSN2	MSN4	hs	P:age-dependent response to oxidative stress during chronological cell aging	0.002788714
MSN2	MSN4	hs	P:age-dependent general metabolic decline during chronological cell aging	0.002788714
MSN2	MSN4	hs	P:response to reactive oxygen species	0.002788714
MSN2	MSN4	hs	P:age-dependent response to oxidative stress	0.002788714
PDR1	MSN4	hs	P:polysaccharide metabolism	0.002793687
PDR1	MSN4	hs	P:cellular polysaccharide metabolism	0.002793687
LEU3	MSN4	hs	P:regulation of carbohydrate biosynthesis	0.002801061
PDR1	MSN4	hs	P:regulation of carbohydrate biosynthesis	0.002801061
UME6	YAP6	hs	P:energy reserve metabolism	0.002814226
LEU3	MSN4	hs	P:pentose-phosphate shunt, oxidative branch	0.002816966
PHD1	MSN4	hs	P:catabolism	0.002817577
UGA3	HAP4	hs	P:cofactor metabolism	0.002817868
SNT2	HAP2	hs	P:cofactor metabolism	0.002817868
SKN7	SOK2	hs	P:cellular carbohydrate metabolism	0.0028298
SOK2	MSN4	hs	P:cellular carbohydrate metabolism	0.0028298
INO2	HAP4	hs	P:regulation of meiosis	0.002832439
LEU3	MSN4	hs	P:sporulation	0.002836379
MSN2	MSN4	hs	P:cell aging	0.002838545
MIG1	MSN4	hs	P:regulation of carbohydrate metabolism	0.002838655
MSN2	MSN4	hs	P:NADPH regeneration	0.00285003
TEC1	STE12	hs	P:cell surface receptor linked signal transduction	0.002857648
MIG1	MSN4	hs	P:response to oxidative stress	0.002864585
SKN7	SOK2	hs	P:energy derivation by oxidation of organic compounds	0.00288541
SOK2	MSN4	hs	P:energy derivation by oxidation of organic compounds	0.00288541
SWI6	STE12	hs	P:reproductive physiological process	0.002886307
SWI6	STE12	hs	P:reproductive cellular physiological process	0.002886307
UME6	MSN4	hs	P:gluconeogenesis	0.002888937
RGT1	MSN4	hs	P:glycogen metabolism	0.002890456
RGT1	MSN4	hs	P:response to stress	0.002905135
NRG1	MSN4	hs	P:trehalose metabolism	0.002907916
NRG1	MSN4	hs	P:glycogen catabolism	0.002907916
GAL4	YAP6	hs	P:cellular carbohydrate metabolism	0.002936782
MSN2	HAP2	hs	P:cellular carbohydrate metabolism	0.002936782
MSN2	HAP4	hs	P:cellular carbohydrate metabolism	0.002936782
RGT1	YAP6	hs	P:glycogen metabolism	0.002948648
LEU3	YAP6	hs	P:glycogen metabolism	0.002948648
PUT3	RPN4	hs	P:amino acid catabolism	0.002957506
SUT1	HAP2	hs	P:coenzyme metabolism	0.002963841
SUT1	HAP4	hs	P:coenzyme metabolism	0.002963841
GAL80	YAP6	hs	P:main pathways of carbohydrate metabolism	0.002968186
SUT1	HAP2	hs	P:mitochondrial electron transport, succinate to ubiquinone	0.002978848
PHO2	HAP4	hs	P:regulation of apoptosis	0.002978848
PHO2	HAP4	hs	P:regulation of programmed cell death	0.002978848
PHO2	HAP4	hs	P:mitochondrial electron transport, succinate to ubiquinone	0.002978848
SUT1	HAP4	hs	P:mitochondrial electron transport, succinate to ubiquinone	0.002978848
PHO2	HAP2	hs	P:regulation of apoptosis	0.002978848
PHO2	HAP2	hs	P:regulation of programmed cell death	0.002978848
PHO2	HAP2	hs	P:mitochondrial electron transport, succinate to ubiquinone	0.002978848
GAL80	MSN4	hs	P:trehalose metabolism	0.002979127
GAL80	MSN4	hs	P:age-dependent response to oxidative stress during chronological cell aging	0.002979127
GAL80	MSN4	hs	P:age-dependent general metabolic decline during chronological cell aging	0.002979127
GAL80	MSN4	hs	P:response to reactive oxygen species	0.002979127
GAL80	MSN4	hs	P:age-dependent response to oxidative stress	0.002979127
ADR1	HAP4	hs	P:metallo-sulfur cluster assembly	0.002979514
ADR1	HAP4	hs	P:iron-sulfur cluster assembly	0.002979514
INO2	RPN4	hs	P:formaldehyde catabolism	0.002979514
INO2	RPN4	hs	P:formaldehyde metabolism	0.002979514
GAL4	YAP6	hs	P:energy derivation by oxidation of organic compounds	0.002981965
BAS1	MSN4	hs	P:NADPH regeneration	0.0030155
MBP1	STE12	hs	P:regulation of cyclin-dependent protein kinase activity	0.0030155
PHO2	MSN4	hs	P:main pathways of carbohydrate metabolism	0.003024379
UME6	MSN4	hs	P:chronological cell aging	0.00302718
INO2	YAP6	hs	P:polysaccharide metabolism	0.003055932
INO2	YAP6	hs	P:cellular polysaccharide metabolism	0.003055932
PDR3	RPN4	hs	P:hexose metabolism	0.003057008
RGT1	YAP6	hs	P:generation of precursor metabolites and energy	0.003058743
LEU3	YAP6	hs	P:generation of precursor metabolites and energy	0.003058743
LEU3	MSN4	hs	P:cellular catabolism	0.003070103
SKN7	MSN4	hs	P:cell redox homeostasis	0.003073631
SKN7	MSN4	hs	P:cellular polysaccharide catabolism	0.003073631
SKN7	MSN4	hs	P:regulation of cell redox homeostasis	0.003073631
SKN7	MSN4	hs	P:polysaccharide catabolism	0.003073631
SKN7	MSN4	hs	P:pentose-phosphate shunt	0.003073631
SUT1	RPN4	hs	P:nitrogen compound catabolism	0.003077454
SUT1	RPN4	hs	P:amine catabolism	0.003077454
SKN7	YAP6	hs	P:cytoplasm organization and biogenesis	0.003077867
SKN7	YAP6	hs	P:ribosome biogenesis and assembly	0.003077867
SKN7	RPN4	hs	P:amino acid catabolism	0.003079392
SKN7	SOK2	hs	P:regulation of metabolism	0.003080023
SOK2	MSN4	hs	P:regulation of metabolism	0.003080023
RPH1	MSN4	hs	P:response to stress	0.003082277
MSN4	RPN4	hs	P:protein import into mitochondrial matrix	0.003085977
INO2	MSN4	hs	P:regulation of gluconeogenesis	0.003100116
SKN7	YAP6	hs	P:protein biosynthesis	0.003113734
UGA3	MSN4	hs	P:oxygen and reactive oxygen species metabolism	0.003121346
UME6	HAP4	hs	P:death	0.00312779
UME6	HAP4	hs	P:cell death	0.00312779
UME6	HAP4	hs	P:apoptosis	0.00312779
UME6	HAP4	hs	P:programmed cell death	0.00312779
GAL80	HAP4	hs	P:ATP synthesis coupled electron transport	0.00313059
GAL80	HAP4	hs	P:ATP synthesis coupled electron transport (sensu Eukaryota)	0.00313059
LEU3	MSN4	hs	P:cell differentiation	0.003136198
HSF1	RPN4	hs	P:primary metabolism	0.003138003
GAL80	MSN4	hs	P:alcohol metabolism	0.00315708
UME6	MSN4	hs	P:disaccharide biosynthesis	0.003166492
UME6	MSN4	hs	P:trehalose biosynthesis	0.003166492
RPH1	MSN4	hs	P:main pathways of carbohydrate metabolism	0.003178662
PUT3	RPN4	hs	P:energy derivation by oxidation of organic compounds	0.003181578
UGA3	MSN4	hs	P:cellular metabolism	0.003198653
SKN7	HAP2	hs	P:generation of precursor metabolites and energy	0.003199936
SKN7	HAP4	hs	P:generation of precursor metabolites and energy	0.003199936
UME6	HAP4	hs	P:generation of precursor metabolites and energy	0.003199936
SUT1	MSN4	hs	P:cellular polysaccharide catabolism	0.003214398
SUT1	MSN4	hs	P:polysaccharide catabolism	0.003214398
SUT1	MSN4	hs	P:pentose-phosphate shunt	0.003214398
MSN4	HAP4	hs	P:aerobic respiration	0.003220401
MSN4	HAP2	hs	P:aerobic respiration	0.003220401
RPH1	MSN4	hs	P:macromolecule catabolism	0.003228562
MIG1	MSN4	hs	P:oxygen and reactive oxygen species metabolism	0.003242147
MSN2	MSN4	hs	P:aging	0.003247906
PUT3	YAP6	hs	P:glycogen metabolism	0.003267515
PDR1	YAP6	hs	P:glycogen metabolism	0.003267515
MIG1	YAP6	hs	P:glycogen metabolism	0.003267515
STP1	MSN4	hs	P:gluconeogenesis	0.003308668
RPH1	MSN4	hs	P:cellular catabolism	0.003312064
SUT1	MSN4	hs	P:pyruvate metabolism	0.003340897
PDR3	YAP6	hs	P:cellular carbohydrate metabolism	0.00335228
PHO2	YAP6	hs	P:cellular carbohydrate metabolism	0.00335228
SUT1	YAP6	hs	P:cellular carbohydrate metabolism	0.00335228
MSN4	YAP6	hs	P:cellular carbohydrate metabolism	0.00335228
STP1	MSN4	hs	P:disaccharide biosynthesis	0.003409819
STP1	MSN4	hs	P:trehalose biosynthesis	0.003409819
PDR3	YAP6	hs	P:energy derivation by oxidation of organic compounds	0.003417755
PHO2	YAP6	hs	P:energy derivation by oxidation of organic compounds	0.003417755
SUT1	YAP6	hs	P:energy derivation by oxidation of organic compounds	0.003417755
MSN4	YAP6	hs	P:energy derivation by oxidation of organic compounds	0.003417755
UGA3	YAP6	hs	P:regulation of mitosis	0.003426582
UME6	YAP6	hs	P:glucan metabolism	0.003466336
PDR1	RPN4	hs	P:monosaccharide metabolism	0.003482813
MSN4	RPN4	hs	P:establishment of protein localization	0.003502945
SKN7	MSN4	hs	P:cellular carbohydrate catabolism	0.003527726
SKN7	MSN4	hs	P:carbohydrate catabolism	0.003527726
SKN7	RPN4	hs	P:response to chemical stimulus	0.003535537
MSN4	HAP4	hs	P:cellular respiration	0.003571917
MSN4	HAP2	hs	P:cellular respiration	0.003571917
UGA3	HAP4	hs	P:signal transduction during filamentous growth	0.003573818
STP1	HAP4	hs	P:signal transduction during filamentous growth	0.003573818
SNT2	HAP2	hs	P:signal transduction during filamentous growth	0.003573818
MSN4	HAP4	hs	P:positive regulation of programmed cell death	0.003574085
MSN4	HAP4	hs	P:positive regulation of apoptosis	0.003574085
MSN4	HAP2	hs	P:positive regulation of programmed cell death	0.003574085
MSN4	HAP2	hs	P:positive regulation of apoptosis	0.003574085
GAL80	YAP6	hs	P:response to hydrogen peroxide	0.003574085
GAL4	HAP4	hs	P:mitochondrial electron transport, ubiquinol to cytochrome c	0.003574085
MSN2	RPN4	hs	P:intracellular protein transport	0.003576435
MSN4	RPN4	hs	P:cellular carbohydrate metabolism	0.003583006
TEC1	STE12	hs	P:response to stimulus	0.003636165
SWI4	STE12	hs	P:regulation of cyclin-dependent protein kinase activity	0.003639866
MSN4	RPN4	hs	P:response to reactive oxygen species	0.00365698
MSN4	RPN4	hs	P:'de novo' protein folding	0.00365698
RGT1	MSN4	hs	P:glucose metabolism	0.003683952
SKN7	SOK2	hs	P:regulation of carbohydrate metabolism	0.003686195
SOK2	MSN4	hs	P:regulation of carbohydrate metabolism	0.003686195
GAL4	YAP6	hs	P:carbohydrate metabolism	0.003712422
MSN2	HAP2	hs	P:carbohydrate metabolism	0.003712422
MSN2	HAP4	hs	P:carbohydrate metabolism	0.003712422
GAL4	YAP6	hs	P:polysaccharide metabolism	0.0037147
GAL4	YAP6	hs	P:cellular polysaccharide metabolism	0.0037147
GAL4	MSN4	hs	P:glucan metabolism	0.003718881
UME6	YAP6	hs	P:regulation of progression through cell cycle	0.003719632
UME6	YAP6	hs	P:regulation of cell cycle	0.003719632
PUT3	YAP6	hs	P:generation of precursor metabolites and energy	0.003725515
PDR1	YAP6	hs	P:generation of precursor metabolites and energy	0.003725515
MIG1	YAP6	hs	P:generation of precursor metabolites and energy	0.003725515
PUT3	MSN4	hs	P:amino acid catabolism	0.00372909
UGA3	MSN4	hs	P:response to stimulus	0.003739353
MSN2	MSN4	hs	P:acetyl-CoA catabolism	0.003749787
MSN2	MSN4	hs	P:tricarboxylic acid cycle	0.003749787
SWI6	STE12	hs	P:cell growth	0.003758503
MSN2	RPN4	hs	P:protein import into mitochondrial matrix	0.003806595
UME6	MSN4	hs	P:monosaccharide biosynthesis	0.003815632
UME6	MSN4	hs	P:hexose biosynthesis	0.003815632
UME6	MSN4	hs	P:response to chemical stimulus	0.003829519
INO2	YAP6	hs	P:glucose metabolism	0.003838672
UGA3	YAP6	hs	P:cellular carbohydrate catabolism	0.003843078
UGA3	YAP6	hs	P:carbohydrate catabolism	0.003843078
RPH1	MSN4	hs	P:cellular polysaccharide catabolism	0.003843926
RPH1	MSN4	hs	P:polysaccharide catabolism	0.003843926
RPH1	MSN4	hs	P:pentose-phosphate shunt	0.003843926
NRG1	MSN4	hs	P:glucan catabolism	0.003846905
GAL80	MSN4	hs	P:cellular carbohydrate catabolism	0.003854763
GAL80	MSN4	hs	P:carbohydrate catabolism	0.003854763
ABF1	STB1	hs	P:phenylalanyl-tRNA aminoacylation	0.003872502
RGT1	HAP4	hs	P:chronological cell aging	0.003872502
TEC1	STE12	hs	P:cell morphogenesis checkpoint	0.003872502
PHO2	MSN4	hs	P:proteasome assembly	0.003920182
PHO2	MSN4	hs	P:pentose-phosphate shunt, oxidative branch	0.003920182
GAL80	MSN4	hs	P:age-dependent general metabolic decline	0.003940719
SKN7	SOK2	hs	P:glycogen metabolism	0.003951403
SOK2	MSN4	hs	P:glycogen metabolism	0.003951403
GAL4	MSN4	hs	P:alcohol metabolism	0.003955072
PUT3	RPN4	hs	P:nitrogen compound catabolism	0.003968371
PUT3	RPN4	hs	P:amine catabolism	0.003968371
UME6	MSN4	hs	P:alcohol metabolism	0.003980756
SWI4	STE12	hs	P:morphogenesis	0.004009724
SWI4	STE12	hs	P:cellular morphogenesis	0.004009724
FKH2	YAP6	hs	P:protein secretion	0.004020245
PDR1	MSN4	hs	P:protein targeting to vacuole	0.004034887
PDR3	RPN4	hs	P:monosaccharide metabolism	0.004067371
PUT3	RPN4	hs	P:carboxylic acid metabolism	0.004074061
PUT3	RPN4	hs	P:organic acid metabolism	0.004074061
SKN7	RPN4	hs	P:nitrogen compound catabolism	0.004130554
SKN7	RPN4	hs	P:amine catabolism	0.004130554
UGA3	MSN4	hs	P:metabolism	0.004149986
SUT1	HAP2	hs	P:phosphorylation	0.004150046
LEU3	HAP4	hs	P:phosphorylation	0.004150046
SUT1	HAP4	hs	P:phosphorylation	0.004150046
STP1	HAP4	hs	P:death	0.004168522
STP1	HAP4	hs	P:cell death	0.004168522
STP1	HAP4	hs	P:apoptosis	0.004168522
STP1	HAP4	hs	P:programmed cell death	0.004168522
SNT2	HAP2	hs	P:death	0.004168522
SNT2	HAP2	hs	P:cell death	0.004168522
SNT2	HAP2	hs	P:apoptosis	0.004168522
SNT2	HAP2	hs	P:programmed cell death	0.004168522
TEC1	STE12	hs	P:signal transduction	0.004182965
BAS1	MSN4	hs	P:cellular metabolism	0.004188057
SUT1	MSN4	hs	P:glycogen biosynthesis	0.004196233
RPH1	MSN4	hs	P:catabolism	0.00419871
MSN4	RPN4	hs	P:protein targeting to mitochondrion	0.004214947
GAL80	YAP6	hs	P:hexose metabolism	0.004228586
MSN2	RPN4	hs	P:response to reactive oxygen species	0.004229784
MSN2	RPN4	hs	P:'de novo' protein folding	0.004229784
INO2	YAP6	hs	P:mitotic cell cycle	0.004243358
PUT3	MSN4	hs	P:electron transport	0.004248576
MSN2	MSN4	hs	P:age-dependent general metabolic decline	0.004313546
PDR3	YAP6	hs	P:glycogen metabolism	0.004316164
PHO2	YAP6	hs	P:glycogen metabolism	0.004316164
SUT1	YAP6	hs	P:glycogen metabolism	0.004316164
MSN4	YAP6	hs	P:glycogen metabolism	0.004316164
SWI6	STE12	hs	P:regulation of cyclin-dependent protein kinase activity	0.004319498
GAL80	HAP4	hs	P:electron transport	0.004323196
MSN2	RPN4	hs	P:protein transport	0.004345429
ABF1	STB1	hs	P:ribosomal subunit assembly	0.004353143
STP1	MSN4	hs	P:monosaccharide biosynthesis	0.004363859
STP1	MSN4	hs	P:hexose biosynthesis	0.004363859
MBP1	STE12	hs	P:regulation of cell size	0.004373629
STP1	MSN4	hs	P:glucose metabolism	0.004395564
SNT2	HAP2	hs	P:cellular carbohydrate metabolism	0.004422798
MSN2	MSN4	hs	P:cellular macromolecule catabolism	0.004428191
UGA3	YAP6	hs	P:polysaccharide metabolism	0.004433394
UGA3	YAP6	hs	P:cellular polysaccharide metabolism	0.004433394
BAS1	MSN4	hs	P:regulation of carbohydrate biosynthesis	0.00445604
BAS1	MSN4	hs	P:NADP metabolism	0.00445604
MBP1	STE12	hs	P:purine base metabolism	0.00445604
SUT1	HAP2	hs	P:signal transduction during filamentous growth	0.004465608
LEU3	HAP4	hs	P:signal transduction during filamentous growth	0.004465608
SUT1	HAP4	hs	P:signal transduction during filamentous growth	0.004465608
INO2	YAP6	hs	P:negative regulation of exit from mitosis	0.004466273
INO2	YAP6	hs	P:response to hydrogen peroxide	0.004466273
INO2	RPN4	hs	P:response to hydrogen peroxide	0.004466273
GAL4	HAP4	hs	P:metallo-sulfur cluster assembly	0.004466273
GAL4	HAP4	hs	P:iron-sulfur cluster assembly	0.004466273
PHD1	HAP2	hs	P:acetyl-CoA catabolism	0.004467604
PHD1	HAP2	hs	P:tricarboxylic acid cycle	0.004467604
PHD1	HAP4	hs	P:acetyl-CoA catabolism	0.004467604
PHD1	HAP4	hs	P:tricarboxylic acid cycle	0.004467604
UGA3	HAP4	hs	P:energy derivation by oxidation of organic compounds	0.004469709
NRG1	MSN4	hs	P:regulation of carbohydrate metabolism	0.004470603
SKN7	RPN4	hs	P:carboxylic acid metabolism	0.004484842
SKN7	RPN4	hs	P:organic acid metabolism	0.004484842
PHO2	MSN4	hs	P:regulation of carbohydrate biosynthesis	0.004500985
PDR3	YAP6	hs	P:carbohydrate metabolism	0.004507947
PHO2	YAP6	hs	P:carbohydrate metabolism	0.004507947
SUT1	YAP6	hs	P:carbohydrate metabolism	0.004507947
MSN4	YAP6	hs	P:carbohydrate metabolism	0.004507947
NRG1	YAP6	hs	P:cellular carbohydrate catabolism	0.004518915
NRG1	YAP6	hs	P:carbohydrate catabolism	0.004518915
RGT1	YAP6	hs	P:energy reserve metabolism	0.004521797
LEU3	YAP6	hs	P:energy reserve metabolism	0.004521797
LEU3	MSN4	hs	P:glucan biosynthesis	0.004523537
PHO2	YAP6	hs	P:cellular biosynthesis	0.004544169
INO2	YAP6	hs	P:transcription	0.004554037
SKN7	SOK2	hs	P:transcription	0.004561986
SOK2	MSN4	hs	P:transcription	0.004561986
NRG1	MSN4	hs	P:response to stress	0.004579865
RPH1	MSN4	hs	P:glycogen biosynthesis	0.004587169
BAS1	MSN4	hs	P:cellular macromolecule catabolism	0.004615189
GAL80	MSN4	hs	P:amino acid catabolism	0.004627473
GAL80	MSN4	hs	P:regulation of carbohydrate metabolism	0.004627473
SUT1	HAP2	hs	P:cofactor metabolism	0.004628517
PHO2	HAP4	hs	P:cofactor metabolism	0.004628517
LEU3	HAP4	hs	P:cofactor metabolism	0.004628517
SUT1	HAP4	hs	P:cofactor metabolism	0.004628517
PHO2	HAP2	hs	P:cofactor metabolism	0.004628517
UGA3	HAP4	hs	P:phosphorus metabolism	0.004659728
UGA3	HAP4	hs	P:phosphate metabolism	0.004659728
RGT1	RPN4	hs	P:glucose metabolism	0.004662947
INO2	YAP6	hs	P:main pathways of carbohydrate metabolism	0.004705398
BAS1	MSN4	hs	P:cellular catabolism	0.004706123
NRG1	MSN4	hs	P:catabolism	0.004706582
SUT1	MSN4	hs	P:disaccharide biosynthesis	0.004707826
SUT1	MSN4	hs	P:trehalose biosynthesis	0.004707826
INO2	YAP6	hs	P:M phase	0.004718157
SUT1	RPN4	hs	P:energy reserve metabolism	0.004725531
PHD1	MSN4	hs	P:hexose metabolism	0.004753494
MSN4	HAP4	hs	P:regulation of apoptosis	0.00476296
MSN4	HAP4	hs	P:regulation of programmed cell death	0.00476296
MSN4	HAP4	hs	P:mitochondrial electron transport, succinate to ubiquinone	0.00476296
UGA3	HAP4	hs	P:mitochondrial electron transport, ubiquinol to cytochrome c	0.00476296
MSN4	HAP2	hs	P:regulation of apoptosis	0.00476296
MSN4	HAP2	hs	P:regulation of programmed cell death	0.00476296
MSN4	HAP2	hs	P:mitochondrial electron transport, succinate to ubiquinone	0.00476296
SNT2	HAP2	hs	P:mitochondrial electron transport, ubiquinol to cytochrome c	0.00476296
HSF1	RPN4	hs	P:protein import into nucleus, translocation	0.004770423
HSF1	RPN4	hs	P:UDP-glucose metabolism	0.004770423
INO2	MSN4	hs	P:response to stress	0.004777595
MSN2	YAP6	hs	P:response to stress	0.004790492
NRG1	MSN4	hs	P:polysaccharide metabolism	0.004797291
NRG1	MSN4	hs	P:cellular polysaccharide metabolism	0.004797291
MIG1	MSN4	hs	P:carbohydrate biosynthesis	0.004829246
SKN7	YAP6	hs	P:cellular biosynthesis	0.004837828
PHO2	MSN4	hs	P:alcohol metabolism	0.004841323
GAL4	YAP6	hs	P:generation of precursor metabolites and energy	0.004845944
TEC1	STE12	hs	P:regulation of cellular physiological process	0.004846702
TEC1	STE12	hs	P:regulation of cellular process	0.004880309
NRG1	YAP6	hs	P:cellular carbohydrate metabolism	0.004886415
MSN4	RPN4	hs	P:response to chemical stimulus	0.004895049
NRG1	MSN4	hs	P:negative regulation of gluconeogenesis	0.004907383
NRG1	MSN4	hs	P:negative regulation of carbohydrate metabolism	0.004907383
MSN2	HAP2	hs	P:positive regulation of programmed cell death	0.004912168
MSN2	HAP2	hs	P:positive regulation of apoptosis	0.004912168
MSN2	HAP4	hs	P:positive regulation of programmed cell death	0.004912168
MSN2	HAP4	hs	P:positive regulation of apoptosis	0.004912168
RGT1	RPN4	hs	P:response to hydrogen peroxide	0.004912168
GAL80	YAP6	hs	P:monosaccharide metabolism	0.004937495
NRG1	MSN4	hs	P:glycogen metabolism	0.004943464
MSN2	RPN4	hs	P:generation of precursor metabolites and energy	0.004944228
NRG1	YAP6	hs	P:energy derivation by oxidation of organic compounds	0.004960488
MSN2	MSN4	hs	P:monosaccharide catabolism	0.005001352
PUT3	YAP6	hs	P:energy reserve metabolism	0.005007328
PDR1	YAP6	hs	P:energy reserve metabolism	0.005007328
MIG1	YAP6	hs	P:energy reserve metabolism	0.005007328
TEC1	STE12	hs	P:response to pheromone during conjugation with cellular fusion	0.005033639
PHD1	HAP2	hs	P:ATP metabolism	0.005062529
PHD1	HAP2	hs	P:ATP synthesis coupled proton transport	0.005062529
PHD1	HAP2	hs	P:coenzyme catabolism	0.005062529
PHD1	HAP2	hs	P:energy coupled proton transport, down electrochemical gradient	0.005062529
PHD1	HAP2	hs	P:ATP biosynthesis	0.005062529
PHD1	HAP2	hs	P:nucleoside phosphate metabolism	0.005062529
PHD1	HAP4	hs	P:ATP metabolism	0.005062529
PHD1	HAP4	hs	P:ATP synthesis coupled proton transport	0.005062529
PHD1	HAP4	hs	P:coenzyme catabolism	0.005062529
PHD1	HAP4	hs	P:energy coupled proton transport, down electrochemical gradient	0.005062529
PHD1	HAP4	hs	P:ATP biosynthesis	0.005062529
PHD1	HAP4	hs	P:nucleoside phosphate metabolism	0.005062529
SKN7	MSN4	hs	P:chronological cell aging	0.005110693
GAL80	MSN4	hs	P:glycogen metabolism	0.005116365
PHO2	MSN4	hs	P:response to stress	0.005120791
PUT3	MSN4	hs	P:proteasome assembly	0.005131816
PUT3	MSN4	hs	P:pentose-phosphate shunt, oxidative branch	0.005131816
UME6	MSN4	hs	P:proteasome assembly	0.005196465
SNT2	HAP2	hs	P:carbohydrate metabolism	0.005201814
PHO2	HAP4	hs	P:death	0.005208322
PHO2	HAP4	hs	P:cell death	0.005208322
PHO2	HAP4	hs	P:apoptosis	0.005208322
PHO2	HAP4	hs	P:programmed cell death	0.005208322
PHO2	HAP2	hs	P:death	0.005208322
PHO2	HAP2	hs	P:cell death	0.005208322
PHO2	HAP2	hs	P:apoptosis	0.005208322
PHO2	HAP2	hs	P:programmed cell death	0.005208322
PDR1	MSN4	hs	P:aromatic amino acid family metabolism	0.005212187
PDR1	MSN4	hs	P:hexose transport	0.005212187
PDR1	MSN4	hs	P:monosaccharide transport	0.005212187
PHO2	MSN4	hs	P:phosphorus metabolism	0.00525411
PHO2	MSN4	hs	P:phosphate metabolism	0.00525411
MSN2	YAP6	hs	P:cellular carbohydrate metabolism	0.005304883
GAL80	MSN4	hs	P:response to oxidative stress	0.005333726
UGA3	YAP6	hs	P:negative regulation of exit from mitosis	0.005357929
UGA3	YAP6	hs	P:response to hydrogen peroxide	0.005357929
PHD1	HAP2	hs	P:cofactor catabolism	0.005359925
PHD1	HAP4	hs	P:cofactor catabolism	0.005359925
NRG1	HAP4	hs	P:amino acid transport	0.005366726
ROX1	HAP4	hs	P:amino acid transport	0.005366726
SWI4	STE12	hs	P:purine base metabolism	0.00537231
RGT1	MSN4	hs	P:energy reserve metabolism	0.005373949
UME6	YAP6	hs	P:regulation of mitosis	0.005374131
RPH1	MSN4	hs	P:chronological cell aging	0.005391198
MSN2	YAP6	hs	P:energy derivation by oxidation of organic compounds	0.005406593
PUT3	MSN4	hs	P:nitrogen compound catabolism	0.005429651
PUT3	MSN4	hs	P:amine catabolism	0.005429651
PHD1	MSN4	hs	P:amino acid catabolism	0.005461956
RGT1	YAP6	hs	P:response to stress	0.005467194
MSN2	MSN4	hs	P:gluconeogenesis	0.005468902
TEC1	STE12	hs	P:regulation of physiological process	0.005478088
MSN2	RPN4	hs	P:protein targeting to mitochondrion	0.005488248
UGA3	MSN4	hs	P:trehalose metabolism	0.005493173
UGA3	MSN4	hs	P:glycogen catabolism	0.005493173
MSN2	YAP6	hs	P:glycogen metabolism	0.005500175
PDR3	MSN4	hs	P:amine transport	0.005501378
SUT1	RPN4	hs	P:protein folding	0.00551968
GAL4	MSN4	hs	P:main pathways of carbohydrate metabolism	0.005526726
UME6	MSN4	hs	P:protein targeting to membrane	0.005553712
UME6	MSN4	hs	P:alcohol biosynthesis	0.005553712
RGT1	YAP6	hs	P:glucan metabolism	0.005560803
MBP1	STE12	hs	P:sphingolipid biosynthesis	0.005560803
LEU3	YAP6	hs	P:glucan metabolism	0.005560803
UGA3	YAP6	hs	P:glucose metabolism	0.005561255
MSN4	HAP4	hs	P:reproductive sporulation	0.005586184
MSN4	HAP4	hs	P:sporulation (sensu Fungi)	0.005586184
MSN4	HAP2	hs	P:reproductive sporulation	0.005586184
MSN4	HAP2	hs	P:sporulation (sensu Fungi)	0.005586184
SKN7	MSN4	hs	P:gluconeogenesis	0.005613949
PDR1	MSN4	hs	P:carbohydrate biosynthesis	0.005628335
GAL80	MSN4	hs	P:glucose catabolism	0.00563526
PDR1	MSN4	hs	P:carboxylic acid metabolism	0.005656256
PDR1	MSN4	hs	P:organic acid metabolism	0.005656256
PDR3	HAP4	hs	P:regulation of meiosis	0.005657276
RPH1	HAP4	hs	P:regulation of meiosis	0.005657276
PHD1	HAP2	hs	P:purine ribonucleoside triphosphate metabolism	0.005657276
PHD1	HAP2	hs	P:purine ribonucleoside triphosphate biosynthesis	0.005657276
PHD1	HAP2	hs	P:purine nucleoside triphosphate biosynthesis	0.005657276
PHD1	HAP2	hs	P:purine nucleoside triphosphate metabolism	0.005657276
PHD1	HAP4	hs	P:purine ribonucleoside triphosphate metabolism	0.005657276
PHD1	HAP4	hs	P:purine ribonucleoside triphosphate biosynthesis	0.005657276
PHD1	HAP4	hs	P:purine nucleoside triphosphate biosynthesis	0.005657276
PHD1	HAP4	hs	P:purine nucleoside triphosphate metabolism	0.005657276
TEC1	STE12	hs	P:cell communication	0.005658248
PDR3	MSN4	hs	P:carbohydrate biosynthesis	0.005677602
MSN2	HAP2	hs	P:main pathways of carbohydrate metabolism	0.005711832
MSN2	HAP4	hs	P:main pathways of carbohydrate metabolism	0.005711832
BAS1	MSN4	hs	P:catabolism	0.00571731
PHO2	MSN4	hs	P:polysaccharide metabolism	0.00572498
PHO2	MSN4	hs	P:cellular polysaccharide metabolism	0.00572498
LEU3	MSN4	hs	P:glycogen catabolism	0.005784071
LEU3	MSN4	hs	P:protein refolding	0.005784071
PDR1	MSN4	hs	P:glycogen catabolism	0.005784071
SKN7	HAP2	hs	P:DNA damage checkpoint	0.005803557
SKN7	HAP4	hs	P:DNA damage checkpoint	0.005803557
UME6	HAP4	hs	P:DNA damage checkpoint	0.005803557
UME6	HAP4	hs	P:chronological cell aging	0.005803557
NRG1	YAP6	hs	P:negative regulation of exit from mitosis	0.005803557
NRG1	YAP6	hs	P:response to hydrogen peroxide	0.005803557
GAL80	HAP4	hs	P:oxidative phosphorylation	0.005813953
MSN2	MSN4	hs	P:macromolecule catabolism	0.005815554
MBP1	STE12	hs	P:pseudohyphal growth	0.005824895
MSN4	RPN4	hs	P:carbohydrate metabolism	0.005887019
MSN2	MSN4	hs	P:sodium ion homeostasis	0.005919097
MSN4	RPN4	hs	P:protein localization	0.005925074
SUT1	RPN4	hs	P:oxidative phosphorylation	0.00592705
ABF1	STB1	hs	P:ribosome assembly	0.005948948
TEC1	STE12	hs	P:positive regulation of transcription from RNA polymerase II promoter	0.005948948
PHO2	HAP4	hs	P:mitochondrial electron transport, ubiquinol to cytochrome c	0.005950593
LEU3	HAP4	hs	P:mitochondrial electron transport, ubiquinol to cytochrome c	0.005950593
GAL80	YAP6	hs	P:pentose-phosphate shunt, oxidative branch	0.005950593
PHO2	HAP2	hs	P:mitochondrial electron transport, ubiquinol to cytochrome c	0.005950593
UGA3	HAP4	hs	P:metallo-sulfur cluster assembly	0.005951036
UGA3	HAP4	hs	P:iron-sulfur cluster assembly	0.005951036
INO2	RPN4	hs	P:disaccharide biosynthesis	0.005951036
INO2	RPN4	hs	P:trehalose biosynthesis	0.005951036
SNT2	HAP2	hs	P:metallo-sulfur cluster assembly	0.005951036
SNT2	HAP2	hs	P:iron-sulfur cluster assembly	0.005951036
PHD1	HAP2	hs	P:acetyl-CoA metabolism	0.005954583
PHD1	HAP4	hs	P:acetyl-CoA metabolism	0.005954583
BAS1	MSN4	hs	P:regulation of G-protein coupled receptor protein signaling pathway	0.005963029
BAS1	MSN4	hs	P:UDP-glucose metabolism	0.005963029
BAS1	MSN4	hs	P:glucose catabolism to butanediol	0.005963029
MBP1	STE12	hs	P:conversion of met-tRNAf to fmet-tRNA	0.005963029
MBP1	STE12	hs	P:vitamin B6 biosynthesis	0.005963029
MBP1	STE12	hs	P:G2/M transition size control checkpoint	0.005963029
MBP1	STE12	hs	P:cell size control checkpoint	0.005963029
MBP1	STE12	hs	P:G2/M transition checkpoint	0.005963029
MBP1	STE12	hs	P:acetate biosynthesis from carbon monoxide	0.005963029
MBP1	STE12	hs	P:nitrogenous compound catabolism	0.005963029
MBP1	STE12	hs	P:osmosensory signaling pathway via Sho1 osmosensor	0.005963029
MBP1	STE12	hs	P:anaerobic purine catabolism	0.005963029
MBP1	STE12	hs	P:pyridoxine biosynthesis	0.005963029
MBP1	STE12	hs	P:pteridine and derivative biosynthesis	0.005963029
MBP1	STE12	hs	P:pteridine and derivative metabolism	0.005963029
MBP1	STE12	hs	P:folic acid biosynthesis	0.005963029
MBP1	STE12	hs	P:folic acid metabolism	0.005963029
MSN2	RPN4	hs	P:establishment of protein localization	0.00596351
TEC1	STE12	hs	P:regulation of biological process	0.00596997
GAL80	MSN4	hs	P:oxygen and reactive oxygen species metabolism	0.006018551
UME6	YAP6	hs	P:cellular carbohydrate catabolism	0.006022001
UME6	YAP6	hs	P:carbohydrate catabolism	0.006022001
PHD1	MSN4	hs	P:glycogen metabolism	0.006035703
PHD1	MSN4	hs	P:electron transport	0.006035703
SKN7	SOK2	hs	P:energy reserve metabolism	0.006047012
SOK2	MSN4	hs	P:energy reserve metabolism	0.006047012
PUT3	RPN4	hs	P:energy reserve metabolism	0.006073551
NRG1	MSN4	hs	P:disaccharide metabolism	0.00608635
MSN2	MSN4	hs	P:Ras protein signal transduction	0.006087554
MSN2	MSN4	hs	P:NADP metabolism	0.006087554
UME6	MSN4	hs	P:main pathways of carbohydrate metabolism	0.006109559
NRG1	YAP6	hs	P:carbohydrate metabolism	0.006154987
PUT3	YAP6	hs	P:glucan metabolism	0.006155474
PDR1	YAP6	hs	P:glucan metabolism	0.006155474
MIG1	YAP6	hs	P:glucan metabolism	0.006155474
PHO2	MSN4	hs	P:response to oxidative stress	0.006165136
GAL80	MSN4	hs	P:nitrogen compound catabolism	0.006184643
GAL80	MSN4	hs	P:hexose catabolism	0.006184643
GAL80	MSN4	hs	P:amine catabolism	0.006184643
MSN4	RPN4	hs	P:amino acid catabolism	0.006190883
MSN2	HAP2	hs	P:aerobic respiration	0.006191666
MSN2	HAP4	hs	P:aerobic respiration	0.006191666
SWI6	STE12	hs	P:morphogenesis	0.006206228
SWI6	STE12	hs	P:cellular morphogenesis	0.006206228
UME6	MSN4	hs	P:protein targeting to ER	0.0062334
GAL80	MSN4	hs	P:disaccharide metabolism	0.006233543
PHD1	MSN4	hs	P:cellular catabolism	0.006236855
SOK2	YAP6	hs	P:traversing start control point of mitotic cell cycle	0.006247192
SKN7	HAP2	hs	P:DNA damage response, signal transduction	0.006249052
SKN7	HAP4	hs	P:DNA damage response, signal transduction	0.006249052
UME6	HAP4	hs	P:DNA damage response, signal transduction	0.006249052
ADR1	HAP4	hs	P:ATP synthesis coupled electron transport	0.006251845
ADR1	HAP4	hs	P:ATP synthesis coupled electron transport (sensu Eukaryota)	0.006251845
PHD1	HAP2	hs	P:ribonucleoside triphosphate metabolism	0.006251845
PHD1	HAP2	hs	P:ribonucleoside triphosphate biosynthesis	0.006251845
PHD1	HAP2	hs	P:hydrogen transport	0.006251845
PHD1	HAP2	hs	P:ATP synthesis coupled electron transport	0.006251845
PHD1	HAP2	hs	P:ATP synthesis coupled electron transport (sensu Eukaryota)	0.006251845
PHD1	HAP2	hs	P:proton transport	0.006251845
RGT1	HAP4	hs	P:ATP synthesis coupled electron transport	0.006251845
RGT1	HAP4	hs	P:ATP synthesis coupled electron transport (sensu Eukaryota)	0.006251845
PHD1	HAP4	hs	P:ribonucleoside triphosphate metabolism	0.006251845
PHD1	HAP4	hs	P:ribonucleoside triphosphate biosynthesis	0.006251845
PHD1	HAP4	hs	P:hydrogen transport	0.006251845
PHD1	HAP4	hs	P:ATP synthesis coupled electron transport	0.006251845
PHD1	HAP4	hs	P:ATP synthesis coupled electron transport (sensu Eukaryota)	0.006251845
PHD1	HAP4	hs	P:proton transport	0.006251845
RPH1	MSN4	hs	P:NADPH regeneration	0.006254944
MSN2	MSN4	hs	P:negative regulation of gluconeogenesis	0.00625562
MSN2	MSN4	hs	P:negative regulation of carbohydrate metabolism	0.00625562
STP1	HAP4	hs	P:generation of precursor metabolites and energy	0.006260276
MIG1	MSN4	hs	P:response to stimulus	0.006293606
PDR3	YAP6	hs	P:generation of precursor metabolites and energy	0.00630025
PHO2	YAP6	hs	P:generation of precursor metabolites and energy	0.00630025
SUT1	YAP6	hs	P:generation of precursor metabolites and energy	0.00630025
MSN4	YAP6	hs	P:generation of precursor metabolites and energy	0.00630025
SKN7	RPN4	hs	P:energy reserve metabolism	0.006318311
STP1	MSN4	hs	P:alcohol biosynthesis	0.00633834
SKN7	YAP6	hs	P:glycogen metabolism	0.006363022
SWI6	STE12	hs	P:purine base metabolism	0.006367888
SKN7	MSN4	hs	P:NADPH regeneration	0.006370991
MIG1	MSN4	hs	P:glycogen biosynthesis	0.006439505
NRG1	YAP6	hs	P:glucose metabolism	0.006532154
MSN2	HAP2	hs	P:regulation of apoptosis	0.006544676
MSN2	HAP2	hs	P:regulation of programmed cell death	0.006544676
MSN2	HAP2	hs	P:mitochondrial electron transport, succinate to ubiquinone	0.006544676
MSN2	HAP4	hs	P:regulation of apoptosis	0.006544676
MSN2	HAP4	hs	P:regulation of programmed cell death	0.006544676
MSN2	HAP4	hs	P:mitochondrial electron transport, succinate to ubiquinone	0.006544676
SWI4	STE12	hs	P:conversion of met-tRNAf to fmet-tRNA	0.006559332
SWI4	STE12	hs	P:vitamin B6 biosynthesis	0.006559332
SWI4	STE12	hs	P:G2/M transition size control checkpoint	0.006559332
SWI4	STE12	hs	P:cell size control checkpoint	0.006559332
SWI4	STE12	hs	P:G2/M transition checkpoint	0.006559332
SWI4	STE12	hs	P:acetate biosynthesis from carbon monoxide	0.006559332
SWI4	STE12	hs	P:nitrogenous compound catabolism	0.006559332
SWI4	STE12	hs	P:osmosensory signaling pathway via Sho1 osmosensor	0.006559332
SWI4	STE12	hs	P:anaerobic purine catabolism	0.006559332
SWI4	STE12	hs	P:pyridoxine biosynthesis	0.006559332
SWI4	STE12	hs	P:pteridine and derivative biosynthesis	0.006559332
SWI4	STE12	hs	P:pteridine and derivative metabolism	0.006559332
SWI4	STE12	hs	P:folic acid biosynthesis	0.006559332
SWI4	STE12	hs	P:folic acid metabolism	0.006559332
PDR3	YAP6	hs	P:energy reserve metabolism	0.006600674
PHO2	YAP6	hs	P:energy reserve metabolism	0.006600674
SUT1	YAP6	hs	P:energy reserve metabolism	0.006600674
MSN4	YAP6	hs	P:energy reserve metabolism	0.006600674
PHD1	MSN4	hs	P:monosaccharide metabolism	0.006641282
SUT1	MSN4	hs	P:NADPH regeneration	0.006656102
INO2	YAP6	hs	P:hexose metabolism	0.00668493
INO2	RPN4	hs	P:hexose metabolism	0.00668493
SKN7	HAP2	hs	P:acetyl-CoA catabolism	0.006694414
SKN7	HAP2	hs	P:tricarboxylic acid cycle	0.006694414
UME6	YAP6	hs	P:negative regulation of exit from mitosis	0.006694414
UME6	YAP6	hs	P:response to hydrogen peroxide	0.006694414
SKN7	HAP4	hs	P:acetyl-CoA catabolism	0.006694414
SKN7	HAP4	hs	P:tricarboxylic acid cycle	0.006694414
SWI4	STE12	hs	P:sphingolipid biosynthesis	0.006698963
RGT1	MSN4	hs	P:oxidative phosphorylation	0.006733708
BAS1	MSN4	hs	P:metabolism	0.006737951
PUT3	RPN4	hs	P:cell homeostasis	0.00677356
MBP1	STE12	hs	P:regulation of transferase activity	0.006777887
MBP1	STE12	hs	P:regulation of kinase activity	0.006777887
MBP1	STE12	hs	P:regulation of protein kinase activity	0.006777887
UGA3	YAP6	hs	P:main pathways of carbohydrate metabolism	0.006807503
PHD1	HAP2	hs	P:nucleoside triphosphate biosynthesis	0.006846237
PHD1	HAP4	hs	P:nucleoside triphosphate biosynthesis	0.006846237
STP1	YAP6	hs	P:cellular carbohydrate catabolism	0.006847634
STP1	YAP6	hs	P:carbohydrate catabolism	0.006847634
PDR1	RPN4	hs	P:UDP-glucose metabolism	0.006857484
MSN2	HAP2	hs	P:cellular respiration	0.00685936
MSN2	HAP4	hs	P:cellular respiration	0.00685936
PHO2	YAP6	hs	P:cellular macromolecule metabolism	0.006866773
BAS1	MSN4	hs	P:macromolecule catabolism	0.006881223
PDR1	YAP6	hs	P:response to stress	0.00691819
MIG1	YAP6	hs	P:response to stress	0.00691819
UME6	YAP6	hs	P:polysaccharide metabolism	0.006938797
UME6	YAP6	hs	P:cellular polysaccharide metabolism	0.006938797
SKN7	YAP6	hs	P:cellular carbohydrate metabolism	0.00695917
NRG1	HAP4	hs	P:amine transport	0.00700656
ROX1	HAP4	hs	P:amine transport	0.00700656
SKN7	YAP6	hs	P:energy derivation by oxidation of organic compounds	0.007090942
MSN2	YAP6	hs	P:carbohydrate metabolism	0.007093672
PHO2	MSN4	hs	P:oxygen and reactive oxygen species metabolism	0.007115939
MSN4	HAP4	hs	P:sporulation	0.007119543
MSN4	HAP2	hs	P:sporulation	0.007119543
MSN4	HAP4	hs	P:signal transduction during filamentous growth	0.007136987
PUT3	HAP4	hs	P:signal transduction during filamentous growth	0.007136987
MSN4	HAP2	hs	P:signal transduction during filamentous growth	0.007136987
GAL80	YAP6	hs	P:traversing start control point of mitotic cell cycle	0.007136987
STP1	YAP6	hs	P:negative regulation of exit from mitosis	0.007139643
STP1	YAP6	hs	P:response to hydrogen peroxide	0.007139643
RGT1	MSN4	hs	P:chronological cell aging	0.007140548
PHD1	HAP2	hs	P:nucleoside triphosphate metabolism	0.007143366
PHD1	HAP4	hs	P:nucleoside triphosphate metabolism	0.007143366
PDR3	RPN4	hs	P:lysosome organization and biogenesis	0.007155635
PDR3	RPN4	hs	P:lysosomal transport	0.007155635
PDR3	RPN4	hs	P:endosome to lysosome transport	0.007155635
PDR3	RPN4	hs	P:UDP-glucose metabolism	0.007155635
SWI6	STE12	hs	P:conversion of met-tRNAf to fmet-tRNA	0.007155635
SWI6	STE12	hs	P:vitamin B6 biosynthesis	0.007155635
SWI6	STE12	hs	P:G2/M transition size control checkpoint	0.007155635
SWI6	STE12	hs	P:cell size control checkpoint	0.007155635
SWI6	STE12	hs	P:G2/M transition checkpoint	0.007155635
SWI6	STE12	hs	P:acetate biosynthesis from carbon monoxide	0.007155635
SWI6	STE12	hs	P:nitrogenous compound catabolism	0.007155635
SWI6	STE12	hs	P:osmosensory signaling pathway via Sho1 osmosensor	0.007155635
SWI6	STE12	hs	P:anaerobic purine catabolism	0.007155635
SWI6	STE12	hs	P:pyridoxine biosynthesis	0.007155635
SWI6	STE12	hs	P:pteridine and derivative biosynthesis	0.007155635
SWI6	STE12	hs	P:pteridine and derivative metabolism	0.007155635
SWI6	STE12	hs	P:folic acid biosynthesis	0.007155635
SWI6	STE12	hs	P:folic acid metabolism	0.007155635
GAL4	MSN4	hs	P:phosphorylation	0.007177574
LEU3	MSN4	hs	P:main pathways of carbohydrate metabolism	0.007189092
PHO2	MSN4	hs	P:glucan biosynthesis	0.00721847
RGT1	MSN4	hs	P:glucan metabolism	0.007228283
SUT1	HAP2	hs	P:cellular carbohydrate metabolism	0.007237093
SUT1	HAP4	hs	P:cellular carbohydrate metabolism	0.007237093
UGA3	MSN4	hs	P:glucan catabolism	0.007244648
SOK2	YAP6	hs	P:glycogen catabolism	0.007285131
PHD1	MSN4	hs	P:nitrogen compound catabolism	0.00728796
PHD1	MSN4	hs	P:amine catabolism	0.00728796
GAL4	RPN4	hs	P:UDP-glucose metabolism	0.007304711
SUT1	HAP2	hs	P:energy derivation by oxidation of organic compounds	0.00731312
PHO2	HAP4	hs	P:energy derivation by oxidation of organic compounds	0.00731312
LEU3	HAP4	hs	P:energy derivation by oxidation of organic compounds	0.00731312
SUT1	HAP4	hs	P:energy derivation by oxidation of organic compounds	0.00731312
PHO2	HAP2	hs	P:energy derivation by oxidation of organic compounds	0.00731312
SKN7	MSN4	hs	P:amino acid catabolism	0.007359463
SKN7	MSN4	hs	P:monosaccharide biosynthesis	0.007359463
SKN7	MSN4	hs	P:hexose biosynthesis	0.007359463
SKN7	MSN4	hs	P:G-protein coupled receptor protein signaling pathway	0.007359463
MSN4	HAP4	hs	P:cell differentiation	0.007370766
MSN4	HAP2	hs	P:cell differentiation	0.007370766
NRG1	MSN4	hs	P:cellular polysaccharide catabolism	0.007380864
NRG1	MSN4	hs	P:polysaccharide catabolism	0.007380864
NRG1	MSN4	hs	P:regulation of gluconeogenesis	0.007380864
UGA3	YAP6	hs	P:mitotic cell cycle	0.007385962
SKN7	SOK2	hs	P:glucan metabolism	0.007427707
SOK2	MSN4	hs	P:glucan metabolism	0.007427707
INO2	YAP6	hs	P:pentose-phosphate shunt, oxidative branch	0.007433806
PHO2	HAP4	hs	P:metallo-sulfur cluster assembly	0.007433806
PHO2	HAP4	hs	P:iron-sulfur cluster assembly	0.007433806
LEU3	HAP4	hs	P:metallo-sulfur cluster assembly	0.007433806
LEU3	HAP4	hs	P:iron-sulfur cluster assembly	0.007433806
INO2	RPN4	hs	P:aldehyde catabolism	0.007433806
INO2	RPN4	hs	P:pentose-phosphate shunt, oxidative branch	0.007433806
PHO2	HAP2	hs	P:metallo-sulfur cluster assembly	0.007433806
PHO2	HAP2	hs	P:iron-sulfur cluster assembly	0.007433806
INO2	MSN4	hs	P:alcohol metabolism	0.007440582
INO2	MSN4	hs	P:regulation of carbohydrate biosynthesis	0.00744127
PUT3	MSN4	hs	P:cellular carbohydrate catabolism	0.007451808
PUT3	MSN4	hs	P:carbohydrate catabolism	0.007451808
NRG1	HAP4	hs	P:carboxylic acid transport	0.007453787
ROX1	HAP4	hs	P:carboxylic acid transport	0.007453787
SKN7	MSN4	hs	P:pentose-phosphate shunt, oxidative branch	0.007466294
SKN7	MSN4	hs	P:macromolecule catabolism	0.007516675
GAL80	MSN4	hs	P:regulation of gluconeogenesis	0.007558618
PUT3	RPN4	hs	P:protein folding	0.007575155
SKN7	HAP2	hs	P:Ras protein signal transduction	0.007584739
SKN7	HAP2	hs	P:DNA integrity checkpoint	0.007584739
SKN7	HAP2	hs	P:coenzyme catabolism	0.007584739
SKN7	HAP4	hs	P:Ras protein signal transduction	0.007584739
SKN7	HAP4	hs	P:DNA integrity checkpoint	0.007584739
SKN7	HAP4	hs	P:coenzyme catabolism	0.007584739
UME6	HAP4	hs	P:Ras protein signal transduction	0.007584739
UME6	HAP4	hs	P:DNA integrity checkpoint	0.007584739
MSN2	MSN4	hs	P:monosaccharide biosynthesis	0.007590123
MSN2	MSN4	hs	P:hexose biosynthesis	0.007590123
PUT3	RPN4	hs	P:oxidative phosphorylation	0.007602857
NRG1	HAP4	hs	P:organic acid transport	0.007602862
ROX1	HAP4	hs	P:organic acid transport	0.007602862
SWI4	STE12	hs	P:pseudohyphal growth	0.007606748
SUT1	HAP2	hs	P:phosphorus metabolism	0.00762096
SUT1	HAP2	hs	P:phosphate metabolism	0.00762096
LEU3	HAP4	hs	P:phosphorus metabolism	0.00762096
LEU3	HAP4	hs	P:phosphate metabolism	0.00762096
SUT1	HAP4	hs	P:phosphorus metabolism	0.00762096
SUT1	HAP4	hs	P:phosphate metabolism	0.00762096
LEU3	MSN4	hs	P:glucan catabolism	0.00762603
PDR1	MSN4	hs	P:glucan catabolism	0.00762603
SUT1	MSN4	hs	P:pentose-phosphate shunt, oxidative branch	0.007698851
UGA3	HAP4	hs	P:DNA damage checkpoint	0.007731156
STP1	HAP4	hs	P:DNA damage checkpoint	0.007731156
STP1	HAP4	hs	P:chronological cell aging	0.007731156
TEC1	STE12	hs	P:positive regulation of transcription by pheromones	0.007731156
TEC1	STE12	hs	P:positive regulation of transcription from RNA polymerase II promoter by pheromones	0.007731156
TEC1	STE12	hs	P:agglutination	0.007731156
TEC1	STE12	hs	P:agglutination during conjugation with cellular fusion	0.007731156
SNT2	HAP2	hs	P:DNA damage checkpoint	0.007731156
SNT2	HAP2	hs	P:chronological cell aging	0.007731156
INO2	MSN4	hs	P:carnitine transport	0.007751938
SUT1	MSN4	hs	P:amino acid catabolism	0.007774817
PUT3	MSN4	hs	P:response to heat	0.007788861
INO2	YAP6	hs	P:monosaccharide metabolism	0.007794835
INO2	RPN4	hs	P:monosaccharide metabolism	0.007794835
MSN2	RPN4	hs	P:hexose metabolism	0.007841422
SWI6	STE12	hs	P:sphingolipid biosynthesis	0.00793415
INO2	YAP6	hs	P:transcription from RNA polymerase II promoter	0.007947927
SKN7	RPN4	hs	P:protein folding	0.00796056
SOK2	YAP6	hs	P:regulation of cellular metabolism	0.007988966
NRG1	YAP6	hs	P:main pathways of carbohydrate metabolism	0.007990463
NRG1	YAP6	hs	P:generation of precursor metabolites and energy	0.007998591
MSN4	RPN4	hs	P:monosaccharide metabolism	0.00800931
PHO2	MSN4	hs	P:trehalose metabolism	0.008015708
PHO2	MSN4	hs	P:'de novo' protein folding	0.008015708
PHO2	MSN4	hs	P:protein refolding	0.008015708
GAL80	MSN4	hs	P:nicotinamide metabolism	0.008020093
SKN7	HAP2	hs	P:cofactor catabolism	0.008029701
SKN7	HAP4	hs	P:cofactor catabolism	0.008029701
PHD1	HAP2	hs	P:monovalent inorganic cation transport	0.008034486
PHD1	HAP4	hs	P:monovalent inorganic cation transport	0.008034486
GAL4	MSN4	hs	P:gluconeogenesis	0.00806106
RGT1	RPN4	hs	P:hexose metabolism	0.008103557
PDR3	YAP6	hs	P:glucan metabolism	0.008104602
PHO2	YAP6	hs	P:glucan metabolism	0.008104602
SUT1	YAP6	hs	P:glucan metabolism	0.008104602
MSN4	YAP6	hs	P:glucan metabolism	0.008104602
PHO2	YAP6	hs	P:biosynthesis	0.008133617
SKN7	MSN4	hs	P:cellular macromolecule catabolism	0.008140445
SUT1	MSN4	hs	P:acetyl-CoA catabolism	0.008146863
SUT1	MSN4	hs	P:tricarboxylic acid cycle	0.008146863
SWI4	STE12	hs	P:regulation of transferase activity	0.008158741
SWI4	STE12	hs	P:regulation of kinase activity	0.008158741
SWI4	STE12	hs	P:regulation of protein kinase activity	0.008158741
PHD1	MSN4	hs	P:response to stress	0.00816022
RGT1	RPN4	hs	P:pentose-phosphate shunt, oxidative branch	0.008174748
RGT1	RPN4	hs	P:nucleotide-sugar metabolism	0.008174748
TEC1	STE12	hs	P:positive regulation of transcription, DNA-dependent	0.008209792
MSN4	RPN4	hs	P:nitrogen compound catabolism	0.008249752
MSN4	RPN4	hs	P:amine catabolism	0.008249752
MSN2	MSN4	hs	P:biological process unknown	0.008294791
MSN4	RPN4	hs	P:cellular macromolecule metabolism	0.008307611
MSN4	HAP4	hs	P:death	0.008322141
MSN4	HAP4	hs	P:cell death	0.008322141
MSN4	HAP4	hs	P:apoptosis	0.008322141
MSN4	HAP4	hs	P:programmed cell death	0.008322141
PUT3	HAP4	hs	P:mitochondrial electron transport, cytochrome c to oxygen	0.008322141
SOK2	YAP6	hs	P:glucan catabolism	0.008322141
MSN4	HAP2	hs	P:death	0.008322141
MSN4	HAP2	hs	P:cell death	0.008322141
MSN4	HAP2	hs	P:apoptosis	0.008322141
MSN4	HAP2	hs	P:programmed cell death	0.008322141
GAL80	YAP6	hs	P:glycogen catabolism	0.008322141
GAL80	YAP6	hs	P:response to reactive oxygen species	0.008322141
UGA3	HAP4	hs	P:DNA damage response, signal transduction	0.008323998
STP1	HAP4	hs	P:DNA damage response, signal transduction	0.008323998
SNT2	HAP2	hs	P:DNA damage response, signal transduction	0.008323998
SKN7	YAP6	hs	P:glycine biosynthesis	0.008331437
SKN7	MSN4	hs	P:electron transport	0.008352478
HSF1	RPN4	hs	P:cellular metabolism	0.008356106
PUT3	RPN4	hs	P:homeostasis	0.008362897
MSN2	RPN4	hs	P:alcohol metabolism	0.00839173
MSN2	YAP6	hs	P:energy reserve metabolism	0.008394034
STP1	MSN4	hs	P:catabolism	0.008401267
PHD1	MSN4	hs	P:cellular metabolism	0.008457173
UME6	HAP4	hs	P:regulation of meiosis	0.008474531
RGT1	YAP6	hs	P:response to hydrogen peroxide	0.008474531
LEU3	YAP6	hs	P:response to hydrogen peroxide	0.008474531
PDR1	RPN4	hs	P:cellular carbohydrate metabolism	0.008474984
PHD1	MSN4	hs	P:regulation of gluconeogenesis	0.008476525
SUT1	HAP2	hs	P:carbohydrate metabolism	0.00849815
SUT1	HAP4	hs	P:carbohydrate metabolism	0.00849815
GAL80	MSN4	hs	P:phosphorus metabolism	0.008533951
GAL80	MSN4	hs	P:phosphate metabolism	0.008533951
SUT1	RPN4	hs	P:hexose metabolism	0.00856689
MSN4	HAP4	hs	P:development	0.00858212
MSN4	HAP2	hs	P:development	0.00858212
GAL4	MSN4	hs	P:negative regulation of gluconeogenesis	0.008588199
GAL4	MSN4	hs	P:negative regulation of carbohydrate metabolism	0.008588199
PDR1	RPN4	hs	P:protein targeting to vacuole	0.008605622
PUT3	YAP6	hs	P:regulation of progression through cell cycle	0.008612112
PUT3	YAP6	hs	P:regulation of cell cycle	0.008612112
ADR1	HAP4	hs	P:electron transport	0.008628344
PHD1	HAP2	hs	P:electron transport	0.008628344
RGT1	HAP4	hs	P:electron transport	0.008628344
PHD1	HAP4	hs	P:electron transport	0.008628344
MSN2	MSN4	hs	P:disaccharide metabolism	0.008640751
MSN2	MSN4	hs	P:vacuolar protein catabolism	0.008640751
RPH1	MSN4	hs	P:coenzyme transport	0.008646392
RPH1	MSN4	hs	P:superoxide metabolism	0.008646392
RPH1	MSN4	hs	P:UDP-glucose metabolism	0.008646392
RPH1	MSN4	hs	P:glucose catabolism to butanediol	0.008646392
RPH1	MSN4	hs	P:coenzyme A transport	0.008646392
MSN4	RPN4	hs	P:mitochondrial transport	0.008665868
UME6	YAP6	hs	P:glucose metabolism	0.008686052
SUT1	MSN4	hs	P:macromolecule catabolism	0.008699981
UGA3	MSN4	hs	P:phosphorylation	0.008707518
SKN7	MSN4	hs	P:cofactor metabolism	0.008752122
UGA3	MSN4	hs	P:macromolecule catabolism	0.008786644
STP1	MSN4	hs	P:cofactor catabolism	0.0087886
SUT1	MSN4	hs	P:electron transport	0.0088208
BAS1	MSN4	hs	P:modification-dependent protein catabolism	0.008830063
BAS1	MSN4	hs	P:ubiquitin-dependent protein catabolism	0.008830063
BAS1	MSN4	hs	P:modification-dependent macromolecule catabolism	0.008830063
SUT1	RPN4	hs	P:response to stimulus	0.008843253
STP1	MSN4	hs	P:aerobic respiration	0.008907836
INO2	YAP6	hs	P:traversing start control point of mitotic cell cycle	0.008914585
UGA3	YAP6	hs	P:pentose-phosphate shunt, oxidative branch	0.008915248
SNT2	HAP2	hs	P:acetyl-CoA catabolism	0.008916574
SNT2	HAP2	hs	P:tricarboxylic acid cycle	0.008916574
SKN7	HAP2	hs	P:acetyl-CoA metabolism	0.008919228
PUT3	YAP6	hs	P:negative regulation of exit from mitosis	0.008919228
PUT3	YAP6	hs	P:response to hydrogen peroxide	0.008919228
SKN7	HAP4	hs	P:acetyl-CoA metabolism	0.008919228
PDR1	YAP6	hs	P:response to hydrogen peroxide	0.008919228
MIG1	YAP6	hs	P:response to hydrogen peroxide	0.008919228
STP1	YAP6	hs	P:cellular carbohydrate metabolism	0.009000329
MSN2	HAP2	hs	P:nucleotide metabolism	0.009050377
MSN2	HAP4	hs	P:nucleotide metabolism	0.009050377
SKN7	YAP6	hs	P:biosynthesis	0.009060091
SOK2	YAP6	hs	P:regulation of progression through cell cycle	0.00907493
SOK2	YAP6	hs	P:regulation of cell cycle	0.00907493
HSF1	RPN4	hs	P:intracellular transport	0.009095391
STP1	YAP6	hs	P:energy derivation by oxidation of organic compounds	0.009133732
SKN7	MSN4	hs	P:cell communication	0.009134907
PHD1	MSN4	hs	P:metabolism	0.009135745
PDR3	MSN4	hs	P:cellular carbohydrate catabolism	0.009155154
PDR3	MSN4	hs	P:carbohydrate catabolism	0.009155154
PDR3	MSN4	hs	P:aerobic respiration	0.00916679
RPH1	MSN4	hs	P:NADP metabolism	0.009193984
GAL80	MSN4	hs	P:cofactor metabolism	0.009215681
SKN7	YAP6	hs	P:carbohydrate metabolism	0.009271143
BAS1	MSN4	hs	P:proteolysis during cellular protein catabolism	0.009279646
PHD1	MSN4	hs	P:glucose metabolism	0.009285621
TEC1	STE12	hs	P:positive regulation of transcription	0.009347048
SUT1	MSN4	hs	P:cellular macromolecule catabolism	0.009355517
SOK2	YAP6	hs	P:negative regulation of gluconeogenesis	0.009358222
SOK2	YAP6	hs	P:negative regulation of carbohydrate metabolism	0.009358222
SKN7	HAP2	hs	P:ATP synthesis coupled electron transport	0.009363792
SKN7	HAP2	hs	P:ATP synthesis coupled electron transport (sensu Eukaryota)	0.009363792
SKN7	HAP4	hs	P:ATP synthesis coupled electron transport	0.009363792
SKN7	HAP4	hs	P:ATP synthesis coupled electron transport (sensu Eukaryota)	0.009363792
UME6	HAP4	hs	P:ATP synthesis coupled electron transport	0.009363792
UME6	HAP4	hs	P:ATP synthesis coupled electron transport (sensu Eukaryota)	0.009363792
GAL4	HAP4	hs	P:ATP synthesis coupled electron transport	0.009363792
GAL4	HAP4	hs	P:ATP synthesis coupled electron transport (sensu Eukaryota)	0.009363792
SOK2	YAP6	hs	P:regulation of metabolism	0.009383438
PUT3	MSN4	hs	P:regulation of cellular biosynthesis	0.00938352
PUT3	MSN4	hs	P:regulation of biosynthesis	0.00938352
PDR1	RPN4	hs	P:glucose metabolism	0.009390492
GAL80	MSN4	hs	P:monosaccharide catabolism	0.009403684
RGT1	RPN4	hs	P:monosaccharide metabolism	0.00944248
GAL4	MSN4	hs	P:carboxylic acid metabolism	0.009449262
GAL4	MSN4	hs	P:organic acid metabolism	0.009449262
PUT3	YAP6	hs	P:regulation of mitosis	0.009496486
UME6	MSN4	hs	P:pyruvate metabolism	0.00949986
MSN4	HAP4	hs	P:mitochondrial electron transport, ubiquinol to cytochrome c	0.009506057
MSN4	HAP4	hs	P:multidrug transport	0.009506057
PUT3	HAP4	hs	P:mitochondrial electron transport, ubiquinol to cytochrome c	0.009506057
MSN4	HAP2	hs	P:mitochondrial electron transport, ubiquinol to cytochrome c	0.009506057
MSN4	HAP2	hs	P:multidrug transport	0.009506057
GAL80	YAP6	hs	P:glucan catabolism	0.009506057
HSF1	RPN4	hs	P:nicotinate nucleotide metabolism	0.009518798
HSF1	RPN4	hs	P:nicotinate nucleotide salvage	0.009518798
HSF1	RPN4	hs	P:pyridine nucleotide salvage	0.009518798
SUT1	RPN4	hs	P:UDP-glucose metabolism	0.009540847
PDR1	MSN4	hs	P:gluconeogenesis	0.009575938
UME6	HAP4	hs	P:development	0.009579646
RGT1	YAP6	hs	P:cellular carbohydrate catabolism	0.009611382
RGT1	YAP6	hs	P:carbohydrate catabolism	0.009611382
LEU3	YAP6	hs	P:cellular carbohydrate catabolism	0.009611382
LEU3	YAP6	hs	P:carbohydrate catabolism	0.009611382
PDR3	RPN4	hs	P:response to stress	0.009626383
UGA3	YAP6	hs	P:hexose metabolism	0.009644708
SUT1	HAP2	hs	P:DNA damage checkpoint	0.009655305
PHO2	HAP4	hs	P:chronological cell aging	0.009655305
LEU3	HAP4	hs	P:DNA damage checkpoint	0.009655305
SUT1	HAP4	hs	P:DNA damage checkpoint	0.009655305
NRG1	YAP6	hs	P:pentose-phosphate shunt, oxidative branch	0.009655305
PHO2	HAP2	hs	P:chronological cell aging	0.009655305
SWI6	STE12	hs	P:regulation of transferase activity	0.00965551
SWI6	STE12	hs	P:regulation of kinase activity	0.00965551
SWI6	STE12	hs	P:regulation of protein kinase activity	0.00965551
SWI6	STE12	hs	P:pseudohyphal growth	0.009678118
PDR1	MSN4	hs	P:negative regulation of gluconeogenesis	0.009695622
PDR1	MSN4	hs	P:negative regulation of carbohydrate metabolism	0.009695622
PDR1	MSN4	hs	P:cofactor transport	0.009695622
SKN7	YAP6	hs	P:energy reserve metabolism	0.009697532
GAL4	YAP6	hs	P:traversing start control point of mitotic cell cycle	0.00980239
MSN2	HAP2	hs	P:signal transduction during filamentous growth	0.00980239
ROX1	YAP6	hs	P:traversing start control point of mitotic cell cycle	0.00980239
MSN2	HAP4	hs	P:signal transduction during filamentous growth	0.00980239
MSN2	YAP6	hs	P:generation of precursor metabolites and energy	0.009844732
STP1	YAP6	hs	P:glucose metabolism	0.009866265
MSN2	RPN4	hs	P:protein localization	0.009894425
GAL4	MSN4	hs	P:amino acid catabolism	0.009923642
GAL4	MSN4	hs	P:monosaccharide biosynthesis	0.009923642
GAL4	MSN4	hs	P:hexose biosynthesis	0.009923642
SUT1	MSN4	hs	P:glucose catabolism	0.009954635
HSF1	RPN4	hs	P:establishment of cellular localization	0.009974105
RGT1	MSN4	hs	P:lysosome organization and biogenesis	0.009988074
RGT1	MSN4	hs	P:lysosomal transport	0.009988074
RGT1	MSN4	hs	P:endosome to lysosome transport	0.009988074
RGT1	MSN4	hs	P:mitochondrial electron transport, NADH to ubiquinone	0.009988074
RGT1	MSN4	hs	P:coenzyme transport	0.009988074
RGT1	MSN4	hs	P:UDP-glucose metabolism	0.009988074
RGT1	MSN4	hs	P:coenzyme A transport	0.009988074
SKN7	AFT2	nd	P:translation	9.09E-50
SKN7	AFT2	nd	P:macromolecule biosynthesis	1.48E-41
SKN7	AFT2	nd	P:protein biosynthesis	4.24E-41
SKN7	AFT2	nd	P:cellular biosynthesis	1.01E-32
SKN7	AFT2	nd	P:biosynthesis	1.06E-30
SKN7	AFT2	nd	P:cellular protein metabolism	6.26E-28
SKN7	AFT2	nd	P:cellular macromolecule metabolism	5.85E-27
SKN7	AFT2	nd	P:protein metabolism	1.46E-25
SKN7	AFT2	nd	P:macromolecule metabolism	5.68E-18
GCN4	UGA3	nd	P:branched chain family amino acid biosynthesis	2.74E-16
GCN4	UGA3	nd	P:branched chain family amino acid metabolism	1.82E-15
PHO4	TYE7	nd	P:sulfur metabolism	3.06E-15
PHO4	TYE7	nd	P:amino acid metabolism	1.27E-14
PHO4	TYE7	nd	P:amino acid and derivative metabolism	3.79E-14
ABF1	SWI4	nd	P:amino acid metabolism	4.82E-14
SKN7	AFT2	nd	P:primary metabolism	7.12E-14
PHO4	TYE7	nd	P:sulfur amino acid metabolism	1.06E-13
DIG1	STE12	nd	P:reproduction	1.38E-13
PHO4	TYE7	nd	P:amine metabolism	1.48E-13
DIG1	STE12	nd	P:sexual reproduction	1.57E-13
DIG1	STE12	nd	P:conjugation	1.57E-13
DIG1	STE12	nd	P:conjugation with cellular fusion	1.57E-13
MCM1	STE12	nd	P:sexual reproduction	1.92E-13
MCM1	STE12	nd	P:conjugation	1.92E-13
MCM1	STE12	nd	P:conjugation with cellular fusion	1.92E-13
ABF1	SWI4	nd	P:amino acid and derivative metabolism	2.24E-13
PHO4	TYE7	nd	P:carboxylic acid metabolism	3.26E-13
PHO4	TYE7	nd	P:organic acid metabolism	3.26E-13
PHO4	TYE7	nd	P:nitrogen compound metabolism	4.05E-13
ABF1	SWI4	nd	P:carboxylic acid metabolism	5.57E-13
ABF1	SWI4	nd	P:organic acid metabolism	5.57E-13
PHO4	TYE7	nd	P:methionine metabolism	9.39E-13
PHO4	TYE7	nd	P:amino acid biosynthesis	1.26E-12
ABF1	SWI4	nd	P:amine metabolism	1.49E-12
DIG1	STE12	nd	P:interaction between organisms	1.81E-12
RLM1	STE12	nd	P:sexual reproduction	1.94E-12
RLM1	STE12	nd	P:conjugation	1.94E-12
RLM1	STE12	nd	P:conjugation with cellular fusion	1.94E-12
MCM1	STE12	nd	P:interaction between organisms	1.95E-12
SKN7	AFT2	nd	P:cellular metabolism	2.28E-12
PHO4	TYE7	nd	P:amine biosynthesis	2.97E-12
PHO4	TYE7	nd	P:nitrogen compound biosynthesis	2.97E-12
ABF1	SWI4	nd	P:nitrogen compound metabolism	6.03E-12
SKN7	AFT2	nd	P:metabolism	9.62E-12
RLM1	STE12	nd	P:interaction between organisms	1.06E-11
MCM1	STE12	nd	P:reproduction	1.48E-11
DIG1	STE12	nd	P:reproductive physiological process	3.42E-11
DIG1	STE12	nd	P:reproductive cellular physiological process	3.42E-11
SWI4	STE12	nd	P:mitotic cell cycle	3.55E-11
SWI4	STE12	nd	P:cell cycle	4.70E-11
SKN7	AFT2	nd	P:ribosomal subunit assembly	4.80E-11
SWI6	STE12	nd	P:reproduction	5.74E-11
PHO4	TYE7	nd	P:sulfur amino acid biosynthesis	1.17E-10
RLM1	TEC1	nd	P:sexual reproduction	1.29E-10
RLM1	TEC1	nd	P:conjugation	1.29E-10
RLM1	TEC1	nd	P:conjugation with cellular fusion	1.29E-10
MCM1	STE12	nd	P:reproductive physiological process	1.50E-10
MCM1	STE12	nd	P:reproductive cellular physiological process	1.50E-10
YAP5	AFT2	nd	P:translation	1.55E-10
PHO4	TYE7	nd	P:aspartate family amino acid metabolism	1.65E-10
SWI6	STE12	nd	P:mitotic cell cycle	2.24E-10
RLM1	TEC1	nd	P:response to pheromone	2.47E-10
SKN7	AFT2	nd	P:ribosome assembly	2.55E-10
STB1	STE12	nd	P:reproduction	3.17E-10
RLM1	STE12	nd	P:response to pheromone	3.69E-10
STB1	STE12	nd	P:cell cycle	3.75E-10
MBP1	SWI4	nd	P:cell cycle	4.05E-10
RLM1	TEC1	nd	P:interaction between organisms	4.20E-10
RLM1	STE12	nd	P:reproductive physiological process	4.42E-10
RLM1	STE12	nd	P:reproductive cellular physiological process	4.42E-10
SWI6	STE12	nd	P:cell cycle	4.65E-10
RLM1	STE12	nd	P:response to pheromone during conjugation with cellular fusion	4.77E-10
ABF1	SWI4	nd	P:amino acid biosynthesis	8.93E-10
RLM1	TEC1	nd	P:response to pheromone during conjugation with cellular fusion	1.12E-09
STB1	STE12	nd	P:mitotic cell cycle	1.29E-09
RLM1	TEC1	nd	P:reproduction	1.47E-09
RLM1	TEC1	nd	P:reproductive physiological process	1.63E-09
RLM1	TEC1	nd	P:reproductive cellular physiological process	1.63E-09
RLM1	STE12	nd	P:reproduction	1.92E-09
ABF1	SWI4	nd	P:amine biosynthesis	2.39E-09
ABF1	SWI4	nd	P:nitrogen compound biosynthesis	2.39E-09
MBP1	SWI4	nd	P:mitotic cell cycle	2.45E-09
SWI6	SWI4	nd	P:regulation of cyclin-dependent protein kinase activity	2.49E-09
TEC1	STE12	nd	P:sexual reproduction	2.59E-09
TEC1	STE12	nd	P:conjugation	2.59E-09
TEC1	STE12	nd	P:conjugation with cellular fusion	2.59E-09
DIG1	TEC1	nd	P:sexual reproduction	2.59E-09
DIG1	TEC1	nd	P:conjugation	2.59E-09
DIG1	TEC1	nd	P:conjugation with cellular fusion	2.59E-09
STE12	TEC1	nd	P:sexual reproduction	2.59E-09
STE12	TEC1	nd	P:conjugation	2.59E-09
STE12	TEC1	nd	P:conjugation with cellular fusion	2.59E-09
SWI4	STE12	nd	P:reproduction	2.59E-09
GCN4	UGA3	nd	P:amino acid biosynthesis	2.81E-09
PHO4	TYE7	nd	P:sulfur compound biosynthesis	2.82E-09
TEC1	STE12	nd	P:response to pheromone	3.43E-09
DIG1	TEC1	nd	P:response to pheromone	3.43E-09
STE12	TEC1	nd	P:response to pheromone	3.43E-09
MBP1	SWI4	nd	P:cell wall organization and biogenesis	4.75E-09
MBP1	SWI4	nd	P:external encapsulating structure organization and biogenesis	4.75E-09
MCM1	STE12	nd	P:response to pheromone	4.93E-09
GCN4	UGA3	nd	P:amine biosynthesis	5.08E-09
GCN4	UGA3	nd	P:nitrogen compound biosynthesis	5.08E-09
YAP5	AFT2	nd	P:protein biosynthesis	7.86E-09
TEC1	STE12	nd	P:interaction between organisms	8.25E-09
DIG1	TEC1	nd	P:interaction between organisms	8.25E-09
STE12	TEC1	nd	P:interaction between organisms	8.25E-09
TEC1	STE12	nd	P:response to pheromone during conjugation with cellular fusion	1.08E-08
DIG1	TEC1	nd	P:response to pheromone during conjugation with cellular fusion	1.08E-08
STE12	TEC1	nd	P:response to pheromone during conjugation with cellular fusion	1.08E-08
MBP1	SWI4	nd	P:regulation of progression through cell cycle	1.17E-08
MBP1	SWI4	nd	P:regulation of cell cycle	1.17E-08
MBP1	SWI4	nd	P:morphogenesis	1.43E-08
MBP1	SWI4	nd	P:cellular morphogenesis	1.43E-08
SWI6	STE12	nd	P:regulation of progression through cell cycle	1.50E-08
SWI6	STE12	nd	P:regulation of cell cycle	1.50E-08
MBP1	SWI4	nd	P:cell division	1.52E-08
MSN2	MSN4	nd	P:cellular carbohydrate metabolism	2.07E-08
[truncated: 2,679 more rows]
