# Supplementary material for: High-resolution analysis of condition-specific regulatory modules in Saccharomyces cerevisiae
Source: Genome Biol. 2008 Jan 3;9(1):R2. doi: 10.1186/gb-2008-9-1-r2 (PMC2395236; doi:10.1186/gb-2008-9-1-r2)
Supplement: Additional data file 11 — Matrices describing all EPMs and RMs, including lists of synergistic pairs of regulators. [file gb-2008-9-1-r2-S11.zip]

Archive with 197 entries (197 files):
- EPM_ORFs.CellCycle.txt
- EPM_ORFs.HeatShock.txt
- EPM_ORFs.NitrogenDepletion.txt
- Matrices_add_data_file_11.htm
- ORFListPerTFs.CellCycle.union.txt
- ORFListPerTFs.HeatShock.union.txt
- ORFListPerTFs.NitrogenDepletion.union.txt
- htmls/null.htm
- htmls/upper_4.htm
- htmls/C0_EPMs_matrix/EPM_0.GO_enrichment.matrix.html
- htmls/C0_EPMs_matrix/EPM_0.Overlap.matrix.html
- htmls/C0_EPMs_matrix/EPM_0.RM.matrix.html
- htmls/C0_EPMs_matrix/EPM_1.GO_enrichment.matrix.html
- htmls/C0_EPMs_matrix/EPM_1.Overlap.matrix.html
- htmls/C0_EPMs_matrix/EPM_1.RM.matrix.html
- htmls/C0_EPMs_matrix/EPM_10.GO_enrichment.matrix.html
- htmls/C0_EPMs_matrix/EPM_10.Overlap.matrix.html
- htmls/C0_EPMs_matrix/EPM_10.RM.matrix.html
- htmls/C0_EPMs_matrix/EPM_11.GO_enrichment.matrix.html
- htmls/C0_EPMs_matrix/EPM_11.Overlap.matrix.html
- htmls/C0_EPMs_matrix/EPM_11.RM.matrix.html
- htmls/C0_EPMs_matrix/EPM_12.GO_enrichment.matrix.html
- htmls/C0_EPMs_matrix/EPM_12.Overlap.matrix.html
- htmls/C0_EPMs_matrix/EPM_12.RM.matrix.html
- htmls/C0_EPMs_matrix/EPM_13.GO_enrichment.matrix.html
- htmls/C0_EPMs_matrix/EPM_13.Overlap.matrix.html
- htmls/C0_EPMs_matrix/EPM_13.RM.matrix.html
- htmls/C0_EPMs_matrix/EPM_14.GO_enrichment.matrix.html
- htmls/C0_EPMs_matrix/EPM_14.Overlap.matrix.html
- htmls/C0_EPMs_matrix/EPM_14.RM.matrix.html
- htmls/C0_EPMs_matrix/EPM_2.GO_enrichment.matrix.html
- htmls/C0_EPMs_matrix/EPM_2.Overlap.matrix.html
- htmls/C0_EPMs_matrix/EPM_2.RM.matrix.html
- htmls/C0_EPMs_matrix/EPM_4.GO_enrichment.matrix.html
- htmls/C0_EPMs_matrix/EPM_4.Overlap.matrix.html
- htmls/C0_EPMs_matrix/EPM_4.RM.matrix.html
- htmls/C0_EPMs_matrix/EPM_5.GO_enrichment.matrix.html
- htmls/C0_EPMs_matrix/EPM_5.Overlap.matrix.html
- htmls/C0_EPMs_matrix/EPM_5.RM.matrix.html
- htmls/C0_EPMs_matrix/EPM_6.GO_enrichment.matrix.html
- htmls/C0_EPMs_matrix/EPM_6.Overlap.matrix.html
- htmls/C0_EPMs_matrix/EPM_6.RM.matrix.html
- htmls/C0_EPMs_matrix/EPM_7.GO_enrichment.matrix.html
- htmls/C0_EPMs_matrix/EPM_7.Overlap.matrix.html
- htmls/C0_EPMs_matrix/EPM_7.RM.matrix.html
- htmls/C0_EPMs_matrix/EPM_8.GO_enrichment.matrix.html
- htmls/C0_EPMs_matrix/EPM_8.Overlap.matrix.html
- htmls/C0_EPMs_matrix/EPM_8.RM.matrix.html
- htmls/C0_EPMs_matrix/EPM_9.GO_enrichment.matrix.html
- htmls/C0_EPMs_matrix/EPM_9.Overlap.matrix.html
- htmls/C0_EPMs_matrix/EPM_9.RM.matrix.html
- htmls/C13_EPMs_matrix/EPM_0.GO_enrichment.matrix.html
- htmls/C13_EPMs_matrix/EPM_0.Overlap.matrix.html
- htmls/C13_EPMs_matrix/EPM_0.RM.matrix.html
- htmls/C13_EPMs_matrix/EPM_1.GO_enrichment.matrix.html
- htmls/C13_EPMs_matrix/EPM_1.Overlap.matrix.html
- htmls/C13_EPMs_matrix/EPM_1.RM.matrix.html
- htmls/C13_EPMs_matrix/EPM_11.GO_enrichment.matrix.html
- htmls/C13_EPMs_matrix/EPM_11.Overlap.matrix.html
- htmls/C13_EPMs_matrix/EPM_11.RM.matrix.html
- htmls/C13_EPMs_matrix/EPM_12.GO_enrichment.matrix.html
- htmls/C13_EPMs_matrix/EPM_12.Overlap.matrix.html
- htmls/C13_EPMs_matrix/EPM_12.RM.matrix.html
- htmls/C13_EPMs_matrix/EPM_13.GO_enrichment.matrix.html
- htmls/C13_EPMs_matrix/EPM_13.Overlap.matrix.html
- htmls/C13_EPMs_matrix/EPM_13.RM.matrix.html
- htmls/C13_EPMs_matrix/EPM_14.GO_enrichment.matrix.html
- htmls/C13_EPMs_matrix/EPM_14.Overlap.matrix.html
- htmls/C13_EPMs_matrix/EPM_14.RM.matrix.html
- htmls/C13_EPMs_matrix/EPM_15.GO_enrichment.matrix.html
- htmls/C13_EPMs_matrix/EPM_15.Overlap.matrix.html
- htmls/C13_EPMs_matrix/EPM_15.RM.matrix.html
- htmls/C13_EPMs_matrix/EPM_16.GO_enrichment.matrix.html
- htmls/C13_EPMs_matrix/EPM_16.Overlap.matrix.html
- htmls/C13_EPMs_matrix/EPM_16.RM.matrix.html
- htmls/C13_EPMs_matrix/EPM_17.GO_enrichment.matrix.html
- htmls/C13_EPMs_matrix/EPM_17.Overlap.matrix.html
- htmls/C13_EPMs_matrix/EPM_17.RM.matrix.html
- htmls/C13_EPMs_matrix/EPM_19.GO_enrichment.matrix.html
- htmls/C13_EPMs_matrix/EPM_19.Overlap.matrix.html
- htmls/C13_EPMs_matrix/EPM_19.RM.matrix.html
- htmls/C13_EPMs_matrix/EPM_2.GO_enrichment.matrix.html
- htmls/C13_EPMs_matrix/EPM_2.Overlap.matrix.html
- htmls/C13_EPMs_matrix/EPM_2.RM.matrix.html
- htmls/C13_EPMs_matrix/EPM_20.GO_enrichment.matrix.html
- htmls/C13_EPMs_matrix/EPM_20.Overlap.matrix.html
- htmls/C13_EPMs_matrix/EPM_20.RM.matrix.html
- htmls/C13_EPMs_matrix/EPM_21.GO_enrichment.matrix.html
- htmls/C13_EPMs_matrix/EPM_21.Overlap.matrix.html
- htmls/C13_EPMs_matrix/EPM_21.RM.matrix.html
- htmls/C13_EPMs_matrix/EPM_22.GO_enrichment.matrix.html
- htmls/C13_EPMs_matrix/EPM_22.Overlap.matrix.html
- htmls/C13_EPMs_matrix/EPM_22.RM.matrix.html
- htmls/C13_EPMs_matrix/EPM_23.GO_enrichment.matrix.html
- htmls/C13_EPMs_matrix/EPM_23.Overlap.matrix.html
- htmls/C13_EPMs_matrix/EPM_23.RM.matrix.html
- htmls/C13_EPMs_matrix/EPM_24.GO_enrichment.matrix.html
- htmls/C13_EPMs_matrix/EPM_24.Overlap.matrix.html
- htmls/C13_EPMs_matrix/EPM_24.RM.matrix.html
- htmls/C13_EPMs_matrix/EPM_25.GO_enrichment.matrix.html
- htmls/C13_EPMs_matrix/EPM_25.Overlap.matrix.html
- htmls/C13_EPMs_matrix/EPM_25.RM.matrix.html
- htmls/C13_EPMs_matrix/EPM_3.GO_enrichment.matrix.html
- htmls/C13_EPMs_matrix/EPM_3.Overlap.matrix.html
- htmls/C13_EPMs_matrix/EPM_3.RM.matrix.html
- htmls/C13_EPMs_matrix/EPM_4.GO_enrichment.matrix.html
- htmls/C13_EPMs_matrix/EPM_4.Overlap.matrix.html
- htmls/C13_EPMs_matrix/EPM_4.RM.matrix.html
- htmls/C13_EPMs_matrix/EPM_5.GO_enrichment.matrix.html
- htmls/C13_EPMs_matrix/EPM_5.Overlap.matrix.html
- htmls/C13_EPMs_matrix/EPM_5.RM.matrix.html
- htmls/C13_EPMs_matrix/EPM_6.GO_enrichment.matrix.html
- htmls/C13_EPMs_matrix/EPM_6.Overlap.matrix.html
- htmls/C13_EPMs_matrix/EPM_6.RM.matrix.html
- htmls/C13_EPMs_matrix/EPM_7.GO_enrichment.matrix.html
- htmls/C13_EPMs_matrix/EPM_7.Overlap.matrix.html
- htmls/C13_EPMs_matrix/EPM_7.RM.matrix.html
- htmls/C13_EPMs_matrix/EPM_8.GO_enrichment.matrix.html
- htmls/C13_EPMs_matrix/EPM_8.Overlap.matrix.html
- htmls/C13_EPMs_matrix/EPM_8.RM.matrix.html
- htmls/C13_EPMs_matrix/EPM_9.GO_enrichment.matrix.html
- htmls/C13_EPMs_matrix/EPM_9.Overlap.matrix.html
- htmls/C13_EPMs_matrix/EPM_9.RM.matrix.html
- htmls/C4_EPMs_matrix/EPM_0.GO_enrichment.matrix.html
- htmls/C4_EPMs_matrix/EPM_0.Overlap.matrix.html
- htmls/C4_EPMs_matrix/EPM_0.RM.matrix.html
- htmls/C4_EPMs_matrix/EPM_1.GO_enrichment.matrix.html
- htmls/C4_EPMs_matrix/EPM_1.Overlap.matrix.html
- htmls/C4_EPMs_matrix/EPM_1.RM.matrix.html
- htmls/C4_EPMs_matrix/EPM_2.GO_enrichment.matrix.html
- htmls/C4_EPMs_matrix/EPM_2.Overlap.matrix.html
- htmls/C4_EPMs_matrix/EPM_2.RM.matrix.html
- htmls/C4_EPMs_matrix/EPM_3.GO_enrichment.matrix.html
- htmls/C4_EPMs_matrix/EPM_3.Overlap.matrix.html
- htmls/C4_EPMs_matrix/EPM_3.RM.matrix.html
- htmls/C4_EPMs_matrix/EPM_4.GO_enrichment.matrix.html
- htmls/C4_EPMs_matrix/EPM_4.Overlap.matrix.html
- htmls/C4_EPMs_matrix/EPM_4.RM.matrix.html
- htmls/C4_EPMs_matrix/EPM_5.GO_enrichment.matrix.html
- htmls/C4_EPMs_matrix/EPM_5.Overlap.matrix.html
- htmls/C4_EPMs_matrix/EPM_5.RM.matrix.html
- htmls/C4_EPMs_matrix/EPM_6.GO_enrichment.matrix.html
- htmls/C4_EPMs_matrix/EPM_6.Overlap.matrix.html
- htmls/C4_EPMs_matrix/EPM_6.RM.matrix.html
- htmls/C4_EPMs_matrix/EPM_7.GO_enrichment.matrix.html
- htmls/C4_EPMs_matrix/EPM_7.Overlap.matrix.html
- htmls/C4_EPMs_matrix/EPM_7.RM.matrix.html
- htmls/C4_EPMs_matrix/EPM_8.GO_enrichment.matrix.html
- htmls/C4_EPMs_matrix/EPM_8.Overlap.matrix.html
- htmls/C4_EPMs_matrix/EPM_8.RM.matrix.html
- htmls/ORFListPerTF/C0/ORFListPerTFs.C0.Pat0
- htmls/ORFListPerTF/C0/ORFListPerTFs.C0.Pat1
- htmls/ORFListPerTF/C0/ORFListPerTFs.C0.Pat10
- htmls/ORFListPerTF/C0/ORFListPerTFs.C0.Pat11
- htmls/ORFListPerTF/C0/ORFListPerTFs.C0.Pat12
- htmls/ORFListPerTF/C0/ORFListPerTFs.C0.Pat13
- htmls/ORFListPerTF/C0/ORFListPerTFs.C0.Pat14
- htmls/ORFListPerTF/C0/ORFListPerTFs.C0.Pat2
- htmls/ORFListPerTF/C0/ORFListPerTFs.C0.Pat4
- htmls/ORFListPerTF/C0/ORFListPerTFs.C0.Pat5
- htmls/ORFListPerTF/C0/ORFListPerTFs.C0.Pat6
- htmls/ORFListPerTF/C0/ORFListPerTFs.C0.Pat7
- htmls/ORFListPerTF/C0/ORFListPerTFs.C0.Pat8
- htmls/ORFListPerTF/C0/ORFListPerTFs.C0.Pat9
- htmls/ORFListPerTF/C13/ORFListPerTFs.C13.Pat0
- htmls/ORFListPerTF/C13/ORFListPerTFs.C13.Pat1
- htmls/ORFListPerTF/C13/ORFListPerTFs.C13.Pat11
- htmls/ORFListPerTF/C13/ORFListPerTFs.C13.Pat12
- htmls/ORFListPerTF/C13/ORFListPerTFs.C13.Pat13
- htmls/ORFListPerTF/C13/ORFListPerTFs.C13.Pat14
- htmls/ORFListPerTF/C13/ORFListPerTFs.C13.Pat15
- htmls/ORFListPerTF/C13/ORFListPerTFs.C13.Pat16
- htmls/ORFListPerTF/C13/ORFListPerTFs.C13.Pat17
- htmls/ORFListPerTF/C13/ORFListPerTFs.C13.Pat19
- htmls/ORFListPerTF/C13/ORFListPerTFs.C13.Pat2
- htmls/ORFListPerTF/C13/ORFListPerTFs.C13.Pat20
- htmls/ORFListPerTF/C13/ORFListPerTFs.C13.Pat21
- htmls/ORFListPerTF/C13/ORFListPerTFs.C13.Pat22
- htmls/ORFListPerTF/C13/ORFListPerTFs.C13.Pat23
- htmls/ORFListPerTF/C13/ORFListPerTFs.C13.Pat24
- htmls/ORFListPerTF/C13/ORFListPerTFs.C13.Pat25
- htmls/ORFListPerTF/C13/ORFListPerTFs.C13.Pat3
- htmls/ORFListPerTF/C13/ORFListPerTFs.C13.Pat4
- htmls/ORFListPerTF/C13/ORFListPerTFs.C13.Pat5
- htmls/ORFListPerTF/C13/ORFListPerTFs.C13.Pat6
- htmls/ORFListPerTF/C13/ORFListPerTFs.C13.Pat7
- htmls/ORFListPerTF/C13/ORFListPerTFs.C13.Pat8
- htmls/ORFListPerTF/C13/ORFListPerTFs.C13.Pat9
- htmls/ORFListPerTF/C4/ORFListPerTFs.C4.Pat0
- htmls/ORFListPerTF/C4/ORFListPerTFs.C4.Pat1
- htmls/ORFListPerTF/C4/ORFListPerTFs.C4.Pat2
- htmls/ORFListPerTF/C4/ORFListPerTFs.C4.Pat3
- htmls/ORFListPerTF/C4/ORFListPerTFs.C4.Pat4
- htmls/ORFListPerTF/C4/ORFListPerTFs.C4.Pat5
- htmls/ORFListPerTF/C4/ORFListPerTFs.C4.Pat6
- htmls/ORFListPerTF/C4/ORFListPerTFs.C4.Pat7
- htmls/ORFListPerTF/C4/ORFListPerTFs.C4.Pat8
