# Supplementary material for: High-resolution analysis of condition-specific regulatory modules in Saccharomyces cerevisiae
Source: Genome Biol. 2008 Jan 3;9(1):R2. doi: 10.1186/gb-2008-9-1-r2 (PMC2395236; doi:10.1186/gb-2008-9-1-r2)
Supplement: Additional data file 11 — Matrices describing all EPMs and RMs, including lists of synergistic pairs of regulators. [file gb-2008-9-1-r2-S11.zip › EPM_ORFs.CellCycle.txt]

EPM_No	Module_Size	ORFs
0	112	YBL092W,YDL082W,YDR385W,YDR471W,YDR500C,YIL069C,YEL009C,YEL054C,YER117W,YGL030W,YIL148W,YJR123W,YLR075W,YLR264W,YLR325C,YLR388W,YML063W,YML073C,YNL067W,YNL069C,YNL178W,YOR369C,YPL131W,YPR080W,YPR102C,YEL017C-A,YOL109W,YJL188C,YHR021C,YLR044C,YLR448W,YNL096C,YER074W,YGL123W,YGR034W,YGR118W,YIL133C,YLR467W,YLR466W,YNL339C,YBL030C,YJR094W-A,YDR545W,YLR110C,YML028W,YDL182W,YGR085C,YGR214W,YHL015W,YPL…
1	57	YJL187C,YER095W,YMR305C,YKR013W,YNL289W,YPL163C,YCR065W,YDR507C,YMR076C,YNL300W,YOR373W,YGR109C,YGR221C,YOL007C,YPL256C,YAR007C,YAR008W,YBR070C,YDL018C,YDR097C,YER070W,YJL074C,YFL008W,YHR110W,YHR153C,YHR154W,YLR386W,YOL017W,YPL153C,YPL267W,YJR054W,YML027W,YMR199W,YKL113C,YLR103C,YOR074C,YBR071W,YDL127W,YGL038C,YGR152C,YMR179W,YBL035C,YPR174C,YPR175W,YER111C,YNL273W,YPR120C,YDL003W,YGR188C,YIL026C…
2	5	YFL059W,YJL219W,YMR017W,YOR138C,YDR010C,
3	11	YLL026W,YNL007C,YPR124W,YDR171W,YDR258C,YNL006W,YBR116C,YBR169C,YDR214W,YML130C,YPL240C,
4	36	YBL072C,YBR118W,YBR189W,YBR191W,YDL061C,YDL083C,YDL130W,YDL136W,YDR418W,YDR450W,YER056C-A,YER102W,YER131W,YGL031C,YGL103W,YGL189C,YGR148C,YJL190C,YJL192C,YLR029C,YLR048W,YLR061W,YLR167W,YLR333C,YLR340W,YLR344W,YLR406C,YLR441C,YMR116C,YOL040C,YOL127W,YOR096W,YOR182C,YOR293W,YPL090C,YJL090C,
5	23	YBR138C,YGL116W,YGR092W,YJR092W,YLR131C,YLR353W,YOR315W,YPR119W,YGL021W,YGR108W,YHL028W,YPL242C,YDR146C,YIL158W,YML052W,YMR001C,YDR150W,YOL113W,YOL114C,YLR084C,YGL255W,YIL119C,YCL063W,
6	14	YAR018C,YBR038W,YGL116W,YGR092W,YHR151C,YHR152W,YLR190W,YMR032W,YGR143W,YOR049C,YDR011W,YGR035C,YOL158C,YPL058C,
7	47	YGL187C,YHR051W,YLR395C,YMR134W,YMR145C,YNL052W,YLR168C,YLR169W,YBL043W,YGR183C,YBR244W,YFL021W,YBL045C,YEL024W,YLR108C,YML075C,YMR256C,YPR065W,YDL181W,YHR001W-A,YLR038C,YLR295C,YOR065W,YOR256C,YDL137W,YLR304C,YOR273C,YPR149W,YKL010C,YIL075C,YOR157C,YOR158W,YOR261C,YGL072C,YJL001W,YNL284C,YBL102W,YDR354W,YKL211C,YBL058W,YMR189W,YNL111C,YOR336W,YBL078C,YCL025C,YDR284C,YOR354C,
8	22	YGR267C,YNR050C,YBR218C,YDL066W,YDL067C,YDR510W,YPR145W,YLR257W,YMR195W,YOR375C,YPR035W,YBL099W,YML088W,YPR187W,YNL104C,YPL273W,YLR049C,YPL252C,YNL111C,YAR071W,YDL019C,YPR062W,
