# Supplementary material for: High-resolution analysis of condition-specific regulatory modules in Saccharomyces cerevisiae
Source: Genome Biol. 2008 Jan 3;9(1):R2. doi: 10.1186/gb-2008-9-1-r2 (PMC2395236; doi:10.1186/gb-2008-9-1-r2)
Supplement: Additional data file 11 — Matrices describing all EPMs and RMs, including lists of synergistic pairs of regulators. [file gb-2008-9-1-r2-S11.zip › EPM_ORFs.HeatShock.txt]

EPM_No	Module_Size	ORFs
0	51	YDL127W,YGR041W,YGR283C,YHL029C,YJR147W,YLR397C,YDR188W,YEL076C-A,YHR142W,YJL134W,YLR463C,YBR129C,YDR194C,YJL183W,YKL028W,YMR005W,YMR093W,YOR205C,YBL109W,YLR465C,YPR202W,YBL016W,YHR084W,YHR205W,YDR378C,YEL040W,YGL032C,YLR084C,YMR223W,YNL053W,YJL187C,YCR107W,YER070W,YGL092W,YLR300W,YLR407W,YMR078C,YJL186W,YER001W,YGL012W,YIL140W,YLR342W,YDR526C,YJL092W,YMR308C,YFL065C,YLR464W,YIL014W,YJL157C,YBL06…
1	20	YHL049C,YIL128W,YLR462W,YLR463C,YLR464W,YPR202W,YDL122W,YML081W,YMR129W,YNL085W,YOL076W,YEL074W,YEL075C,YEL076C,YEL076C-A,YER189W,YFL064C,YFL065C,YBL109W,YPR203W,
2	29	YDL189W,YDR233C,YGL107C,YJL008C,YJR093C,YAL042W,YBR283C,YDR384C,YDR404C,YDR456W,YLR229C,YNL307C,YOR116C,YDL127W,YGR221C,YKR061W,YLR084C,YNL283C,YEL040W,YGL032C,YOR066W,YFL026W,YHR005C,YKL209C,YBR131W,YER156C,YGL200C,YOR149C,YOR326W,
4	430	YBL087C,YBR084C-A,YBR181C,YBR189W,YBR191W,YDL082W,YDR312W,YDR418W,YDR449C,YDR450W,YDR471W,YDR500C,YEL054C,YER074W,YER117W,YFL022C,YGL103W,YGR034W,YHR021C,YHR141C,YHR204W,YIL148W,YJL136C,YJL190C,YJL191W,YJL192C,YKL180W,YLR048W,YLR400W,YLR447C,YLR448W,YML073C,YMR242C,YNL096C,YNL162W,YNL163C,YNL302C,YOR095C,YOR096W,YOR234C,YOR293W,YOR312C,YAR002W,YDL083C,YDL148C,YHR197W,YIL018W,YIL133C,YJL188C,YMR24…
5	17	YBL093C,YDR384C,YLR340W,YOL039W,YPL131W,YBR048W,YAL038W,YAL040C,YLR190W,YNL145W,YNR028W,YMR032W,YEL045C,YGL202W,YGR234W,YHR048W,YMR038C,
6	10	YBL002W,YBL003C,YBR070C,YMR215W,YNL030W,YPR175W,YBR009C,YBR010W,YDR224C,YDR225W,
7	226	YBL087C,YBR190W,YBR191W,YDL061C,YDR418W,YEL054C,YER074W,YHR193C,YIL133C,YOL121C,YOR269W,YPL198W,YBR118W,YHL015W,YOL040C,YOL120C,YPR080W,YIL053W,YJR105W,YDL082W,YDL083C,YDR449C,YDR450W,YIL018W,YJL189W,YJL190C,YGL103W,YGR148C,YHR141C,YJL136C,YJL188C,YPL090C,YPR132W,YBL072C,YBL092W,YBR084C-A,YBR181C,YBR189W,YDL075W,YDL136W,YDL191W,YDR025W,YDR064W,YDR385W,YDR447C,YDR500C,YER056C-A,YER102W,YER117W,YER…
8	22	YDL055C,YER070W,YIL123W,YJL158C,YKL113C,YKR013W,YLR056W,YMR305C,YMR307W,YOR246C,YPL126W,YPL163C,YDL003W,YIL026C,YJL115W,YMR076C,YNL102W,YDR507C,YJL187C,YJR054W,YMR179W,YPL267W,
9	22	YBR071W,YMR199W,YNL218W,YNL312W,YGL001C,YCR065W,YDL127W,YHR061C,YLR300W,YML027W,YCR073C,YDR309C,YLR084C,YLR214W,YDR441C,YGR221C,YHR143W,YGR041W,YCR107W,YJR147W,YLR463C,YLR465C,
10	64	YFL062W,YHL048W,YJR161C,YML132W,YNL336W,YDR055W,YDR077W,YJL088W,YJL152W,YJL153C,YKL163W,YLR360W,YMR315W,YGL104C,YGR149W,YJR044C,YHR028C,YFL021W,YHL030W,YJL045W,YCL057W,YMR297W,YER177W,YGR209C,YHR008C,YLR109W,YNL155W,YPR124W,YGR125W,YHR194W,YJL159W,YJR149W,YLR439W,YML004C,YDR307W,YJR104C,YNL134C,YJL116C,YDR453C,YJR148W,YLR304C,YNL071W,YCR012W,YDR270W,YER095W,YMR275C,YDL174C,YDL223C,YLR194C,YNL241C…
11	394	YBR072W,YER103W,YHR087W,YLL026W,YMR251W-A,YHR104W,YAL005C,YGR088W,YLL024C,YML100W,YMR173W,YMR173W-A,YNL160W,YOR227W,YDR258C,YBR039W,YDR377W,YGL191W,YHR001W-A,YHR051W,YKL124W,YBR169C,YDR124W,YDR214W,YGR197C,YJL034W,YJL082W,YJR045C,YKL035W,YLL039C,YLR064W,YLR216C,YLR259C,YMR186W,YNL281W,YOR027W,YPL106C,YPL240C,YBL075C,YER037W,YGL036W,YGL037C,YLR327C,YMR258C,YBR114W,YBR161W,YER079W,YFR017C,YGL227W,Y…
12	21	YAL054C,YDR285W,YGR281W,YHL031C,YML042W,YOL100W,YKR009C,YDR534C,YJL067W,YGL072C,YGR009C,YLR206W,YMR041C,YBR225W,YBR287W,YER177W,YFR049W,YHR033W,YHR113W,YJL100W,YMR253C,
13	28	YDR077W,YJL213W,YMR173W,YMR173W-A,YPR127W,YBR037C,YFL021W,YMR184W,YNL058C,YPL265W,YGR019W,YIR027C,YJL088W,YJL172W,YKL103C,YLR142W,YBR054W,YGR238C,YLL006W,YOL157C,YOR303W,YDR481C,YIR034C,YNL130C,YGL184C,YJR025C,YIL116W,YLL009C,
14	104	YHR104W,YAL005C,YCR021C,YGR088W,YLL026W,YLR258W,YML100W,YNL007C,YDR171W,YDR258C,YGR142W,YGR249W,YMR136W,YBR101C,YDL020C,YDR151C,YER035W,YFL016C,YGR161C,YJL144W,YML130C,YMR081C,YNL006W,YNL077W,YNR069C,YPL250C,YPR154W,YPR158W,YGR146C,YBR082C,YCL050C,YDR313C,YJR046W,YNL064C,YFR017C,YIL097W,YIL099W,YIR014W,YJL221C,YOR273C,YBR177C,YFR015C,YKL109W,YMR070W,YMR195W,YMR251W-A,YMR258C,YOL084W,YOL085C,YDR13…
