# Supplementary material for: High-resolution analysis of condition-specific regulatory modules in Saccharomyces cerevisiae
Source: Genome Biol. 2008 Jan 3;9(1):R2. doi: 10.1186/gb-2008-9-1-r2 (PMC2395236; doi:10.1186/gb-2008-9-1-r2)
Supplement: Additional data file 11 — Matrices describing all EPMs and RMs, including lists of synergistic pairs of regulators. [file gb-2008-9-1-r2-S11.zip › EPM_ORFs.NitrogenDepletion.txt]

EPM_No	Module_Size	ORFs
0	357	YBR083W,YDL127W,YDR309C,YFL039C,YHR005C,YMR199W,YNL043C,YDR146C,YNL192W,YDR086C,YER155C,YKL104C,YKR013W,YLR084C,YLR230W,YOR315W,YBL023C,YCL061C,YDL003W,YDR451C,YDR507C,YER070W,YGR109C,YGR189C,YIL026C,YJL074C,YJL080C,YJR030C,YMR144W,YMR179W,YMR215W,YMR304C-A,YMR305C,YNL079C,YNL154C,YNR009W,YNR044W,YOR074C,YPR120C,YFL008W,YGL012W,YKL101W,YLR342W,YMR078C,YMR307W,YNL102W,YPL241C,YPR175W,YDR144C,YLR42…
1	93	YDL127W,YHR084W,YNL043C,YML046W,YMR198W,YAR015W,YLR230W,YMR235C,YMR236W,YAR018C,YEL032W,YGR218W,YHR152W,YJL204C,YLR274W,YCL055W,YDL092W,YDL094C,YFR007W,YJR088C,YNL279W,YLR454W,YNL106C,YDR371W,YLR115W,YJL071W,YOL064C,YDL054C,YDR510W,YPR145W,YPR167C,YAL012W,YFR030W,YGL201C,YJL060W,YJR137C,YLR092W,YNL277W,YGR055W,YJR010W,YKL001C,YLR303W,YDR508C,YJL088W,YOR303W,YEL071W,YER069W,YHR018C,YJR109C,YLR302C…
2	134	YCR089W,YGL032C,YHR084W,YIL082W,YNR044W,YBR040W,YML046W,YAR015W,YBL061C,YBR023C,YBR156C,YGL062W,YKL179C,YMR235C,YMR236W,YAL044C,YDR019C,YDR408C,YER061C,YER091C,YGL234W,YGR061C,YGR204W,YKR080W,YLR057W,YLR058C,YLR060W,YLR359W,YMR120C,YMR189W,YMR300C,YOR128C,YCL030C,YKL120W,YLR355C,YMR108W,YER073W,YJR016C,YOR226C,YBR249C,YBR104W,YER086W,YHR019C,YFR030W,YJR010W,YAL012W,YBR145W,YBR248C,YER055C,YGL125W…
3	56	YMR013C,YDR144C,YEL040W,YKR042W,YLR332W,YMR304C-A,YNL272C,YJL145W,YLR413W,YAL029C,YBR084W,YBR029C,YDR050C,YDR497C,YJR105W,YKL182W,YLR183C,YMR229C,YIL054W,YCL037C,YJL200C,YBR078W,YDR451C,YKR043C,YLR131C,YPL141C,YLR043C,YBR133C,YBR135W,YHR173C,YLR121C,YIL158W,YLR065C,YML055W,YML056C,YBL039C,YDR233C,YDR280W,YDR384C,YDR385W,YDR454C,YKL029C,YKL060C,YKR059W,YLL034C,YLR293C,YOR309C,YOR310C,YPL037C,YGR26…
4	89	YBL017C,YCL027W,YCL055W,YLR452C,YNL279W,YOR086C,YDR531W,YJL114W,YJL170C,YLR454W,YNL106C,YDR250C,YDR251W,YLR115W,YOL031C,YDL190C,YDR194C,YFL047W,YLR024C,YMR092C,YNL037C,YNL267W,YPL228W,YDR528W,YER111C,YNL298W,YBR038W,YNL297C,YDR011W,YDR508C,YKR077W,YLR047C,YLR430W,YDR054C,YEL025C,YHL030W,YPR029C,YFR015C,YBR158W,YBR159W,YGL229C,YMR261C,YNL078W,YNL327W,YJL090C,YOR291W,YCL057W,YGR266W,YIL031W,YDL127W…
5	13	YAL017W,YDL224C,YGR086C,YMR173W,YMR173W-A,YDR505C,YEL011W,YKR067W,YOR317W,YPR184W,YNL173C,YFR024C,YFR024C-A,
6	141	YAL040C,YDR452W,YGL116W,YLR190W,YML052W,YNL145W,YFL026W,YGR092W,YAR010C,YBR012W-A,YBR012W-B,YGR014W,YDR461W,YIL123W,YPL163C,YGR189C,YIL015W,YKL096W,YOR247W,YOR248W,YBR158W,YER160C,YGL028C,YJL157C,YJR054W,YMR045C,YMR046C,YMR305C,YCR023C,YKL209C,YMR246W,YOL105C,YPL048W,YAR009C,YER138C,YOL030W,YPR060C,YCR065W,YDR133C,YDR134C,YER001W,YGL253W,YGR041W,YGR279C,YJL158C,YLR110C,YLR300W,YMR122C,YMR307W,YPL…
7	20	YDL007W,YGL161C,YGR231C,YJR090C,YOR157C,YDL097C,YER012W,YER094C,YFR004W,YGL011C,YGL047W,YLR421C,YPL034W,YER078C,YMR035W,YGL010W,YGR223C,YKL007W,YOR367W,YPR103W,
8	21	YDR545W,YJL225C,YLR463C,YLR466W,YLR467W,YER190W,YIL177C,YLL066C,YDR544C,YER189W,YLR462W,YPR202W,YPR203W,YHL049C,YBL109W,YAR050W,YNR060W,YIR003W,YHL050C,YIL100W,YPR204W,
9	18	YDR544C,YEL074W,YEL075C,YFL064C,YFL065C,YHL049C,YLR462W,YNL338W,YPR202W,YPR203W,YBL111C,YBL112C,YEL076C,YEL076C-A,YLR464W,YLR465C,YER189W,YAR050W,
11	82	YBR191W,YLR367W,YPL198W,YER118C,YLR048W,YDR418W,YEL054C,YER074W,YBL087C,YDL082W,YDL083C,YER117W,YIL018W,YIL133C,YNL069C,YJR094W-A,YJR145C,YLR075W,YNL178W,YOL121C,YOR369C,YBR025C,YBL072C,YBR118W,YBR181C,YBR189W,YDR025W,YER056C-A,YER102W,YER131W,YFR031C-A,YGL031C,YGL123W,YGL135W,YGL147C,YGL189C,YGR085C,YGR148C,YHL015W,YHL033C,YHR203C,YHR204W,YJL177W,YJL190C,YJR123W,YKL180W,YLL045C,YLR029C,YLR264W,Y…
12	73	YGL135W,YJL148W,YLR061W,YLR367W,YPL143W,YPL198W,YBL087C,YBL092W,YBR084C-A,YBR190W,YBR191W,YDL061C,YDL075W,YDL083C,YDL191W,YDR064W,YDR447C,YDR450W,YDR471W,YER117W,YGL030W,YGL103W,YGR027C,YGR034W,YGR118W,YGR214W,YHL001W,YIL133C,YJL136C,YKL006W,YKR057W,YKR094C,YLR167W,YLR185W,YLR344W,YLR388W,YML024W,YML026C,YMR242C,YOL120C,YOL121C,YOR293W,YPL079W,YPR132W,YBL027W,YPL081W,YJL188C,YMR014W,YHR021C,YNL16…
13	304	YBL059W,YHR156C,YCR021C,YDL020C,YGR142W,YNL007C,YPL170W,YDL176W,YIR031C,YJR046W,YLL039C,YNL006W,YNR010W,YNR069C,YPL168W,YPR154W,YBL075C,YKL123W,YBR072W,YDR151C,YDR154C,YDR155C,YDR214W,YDR313C,YGR161C,YJL144W,YLR064W,YLR260W,YLR347C,YMR081C,YNL077W,YOR007C,YOR027W,YPR158W,YPR196W,YOL138C,YBR116C,YBR117C,YBR169C,YDR171W,YER103W,YNL125C,YDL091C,YBL029W,YDR441C,YGL134W,YHR194W,YJL045W,YJR159W,YMR017W…
14	47	YGL013C,YJR158W,YBL113C,YHR091C,YOR032C,YJL219W,YMR135C,YAL063C,YDR545W,YLR467W,YMR193W,YDR282C,YDR285W,YEL070W,YIL170W,YDR092W,YER179W,YGL250W,YGL251C,YJL089W,YLR317W,YOL100W,YHR124W,YHR021W-A,YLL037W,YLL039C,YPR131C,YDR530C,YER100W,YFR019W,YGR154C,YIR018W,YLL055W,YLR267W,YMR255W,YOR328W,YCL067C,YCR039C,YML088W,YHR111W,YLR453C,YDR543C,YER190W,YKR047W,YMR201C,YNL337W,YNR019W,
15	88	YBL018C,YDL049C,YDR543C,YHR157W,YKL049C,YNL337W,YOR318C,YDR179C,YDR179W-A,YGL255W,YDL067C,YOL159C,YKR105C,YBL113C,YCR096C,YCR107W,YLL065W,YNL339C,YEL070W,YGL136C,YMR135C,YER185W,YOL146W,YPR200C,YPL283C,YHR048W,YIR005W,YIR031C,YLR254C,YOR162C,YPR086W,YDL243C,YJR094C,YOR179C,YDL114W,YDL115C,YJR095W,YCL067C,YCR039C,YFL063W,YOR319W,YPR131C,YDL245C,YFR017C,YMR017W,YCR105W,YPL025C,YCR098C,YJL105W,YPL02…
16	16	YDL114W,YJR135C,YFL059W,YFL060C,YBR296C,YEL070W,YMR325W,YAL037W,YBR071W,YEL044W,YHR134W,YJR129C,YIR020C,YJR094C,YHR022C,YJR095W,
17	111	YKL124W,YDR124W,YDR258C,YMR186W,YPL240C,YLR327C,YDR534C,YJR044C,YLR120C,YOR383C,YNR076W,YAL053W,YBR225W,YFR049W,YHR137W,YJL149W,YJL166W,YLR149C,YMR195W,YMR253C,YPL018W,YER079W,YKL142W,YKL151C,YPL015C,YPL123C,YGR088W,YKL034W,YLL026W,YNL156C,YDR171W,YJL164C,YOR043W,YKL062W,YBR072W,YDR229W,YER103W,YPL150W,YJR011C,YMR086C-A,YOR228C,YBL064C,YBL078C,YHR138C,YIL033C,YJL103C,YLL019C,YLL020C,YLL029W,YBR04…
19	8	YCL059C,YDR165W,YDR156W,YDR184C,YGR192C,YKL009W,YNL124W,YPL239W,
20	19	YBR101C,YDR123C,YGR210C,YGR211W,YHR053C,YHR055C,YLL037W,YNL063W,YNL064C,YNL281W,YPL151C,YGL144C,YER028C,YKL132C,YLL054C,YOL109W,YOR047C,YPL277C,YPL278C,
21	7	YBR168W,YDR453C,YEL011W,YKR052C,YML100W,YOR227W,YHR008C,
22	85	YER038C,YKL044W,YLR001C,YGR010W,YLR460C,YEL060C,YER079W,YLR461W,YMR041C,YMR086C-A,YER035W,YHR104W,YJL082W,YPL150W,YER037W,YPR040W,YKR052C,YLR284C,YDR422C,YLR136C,YLR137W,YDR270W,YGL260W,YMR279C,YBR230C,YGL228W,YJR044C,YKL142W,YMR262W,YIR014W,YGR143W,YOL084W,YML131W,YBL064C,YMR253C,YER013W,YGR209C,YJL048C,YKL085W,YNL160W,YOR018W,YMR136W,YHL047C,YOR382W,YDL133W,YDR470C,YGR149W,YOR292C,YDL134C,YMR06…
23	14	YDR504C,YGR249W,YML131W,YHL044W,YMR171C,YFL062W,YHL048W,YJR161C,YML132W,YNL336W,YJR127C,YMR015C,YMR136W,YIL056W,
24	43	YBL043W,YDR338C,YGR180C,YJR011C,YOL116W,YOL151W,YOR049C,YPR013C,YDR533C,YHL046C,YIL099W,YMR136W,YOR348C,YIL050W,YIL113W,YKR075C,YOL126C,YAL061W,YER028C,YER034W,YJR127C,YKL044W,YPL026C,YPL056C,YHR001W-A,YOR154W,YEL009C,YLL016W,YGL191W,YIL174W,YIL175W,YKL016C,YIL122W,YJL153C,YKL163W,YER158C,YHR093W,YDR535C,YIL056W,YIL176C,YKL071W,YKR055W,YOR229W,
25	22	YDR297W,YER114C,YGL055W,YGL187C,YHR033W,YJL186W,YOL136C,YHR007C,YHR051W,YMR015C,YIL056W,YLR056W,YMR136W,YOR378W,YCR024C-A,YDR186C,YOR344C,YLR155C,YLR156W,YLR157C,YLR158C,YLR160C,
