# Supplementary material for: High-resolution analysis of condition-specific regulatory modules in Saccharomyces cerevisiae
Source: Genome Biol. 2008 Jan 3;9(1):R2. doi: 10.1186/gb-2008-9-1-r2 (PMC2395236; doi:10.1186/gb-2008-9-1-r2)
Supplement: Additional data file 11 — Matrices describing all EPMs and RMs, including lists of synergistic pairs of regulators. [file gb-2008-9-1-r2-S11.zip › ORFListPerTFs.CellCycle.union.txt]

FHL1	YBL092W,YDL082W,YDR385W,YDR471W,YDR500C,YIL069C,YEL009C,YEL054C,YER117W,YGL030W,YIL148W,YJR123W,YLR075W,YLR264W,YLR325C,YLR388W,YML063W,YML073C,YNL067W,YNL069C,YNL178W,YOR369C,YPL131W,YPR080W,YPR102C,YEL017C-A,YOL109W,YJL188C,YHR021C,YLR044C,YLR448W,YNL096C,YER074W,YGL123W,YGR034W,YGR118W,YIL133C,YLR467W,YLR466W,YNL339C,YBL030C,YJR094W-A,YDR545W,YLR110C,YML028W,YDL182W,YGR085C,YGR214W,YHL015W,YPL…
RAP1	YBL092W,YDL082W,YDR385W,YDR471W,YDR500C,YIL069C,YEL009C,YEL054C,YER117W,YGL030W,YIL148W,YJR123W,YLR075W,YLR264W,YLR325C,YLR388W,YML063W,YML073C,YNL067W,YNL069C,YNL178W,YOR369C,YPL131W,YPR080W,YPR102C,YEL017C-A,YOL109W,YJL188C,YHR021C,YLR044C,YLR448W,YNL096C,YER074W,YGL123W,YGR034W,YGR118W,YIL133C,YLR467W,YLR466W,YNL339C,YBL030C,YJR094W-A,YDR545W,YEL034W,YER044C,YGR060W,YGR234W,YML028W,YMR202W,YLR…
HAP1	YEL034W,YER044C,YGR060W,YGR234W,YLR467W,YML028W,YMR202W,YNL339C,YGL187C,YHR051W,YLR395C,YMR134W,YMR145C,YNL052W,YLR168C,YLR169W,YBL043W,YGR183C,YBR244W,YFL021W,YBL045C,YEL024W,YLR108C,YML075C,YMR256C,YPR065W,YDL181W,YHR001W-A,YLR038C,YLR295C,YOR065W,YOR256C,
PDR1	YDR545W,YGR296W,YHR141C,YML133C,YPL283C,YDL082W,YJL225C,YLR466W,YLR467W,YNL339C,YJL188C,YLL066C,YEL077C,YEL054C,YER074W,YER117W,YNL069C,
YAP5	YJL188C,YJL225C,YLL066C,YLR466W,YLR467W,YML133C,YNL339C,YPL283C,YDL083C,YDR450W,YGL103W,YGR148C,YJL190C,YPL090C,
GAT3	YDL082W,YDR545W,YJL225C,YLR466W,YLR467W,YML133C,YNL339C,YPL283C,
GCR2	YGR192C,YJR009C,YKL060C,YLR043C,YLR044C,YLR264W,YER177W,YGL102C,YGR060W,YHR174W,YOL086C,
GLN3	YPR035W,YPR145W,YDR510W,YHR007C,YLR153C,YOL109W,YLR257W,
SFP1	YBL092W,YDL082W,YDR385W,YDR471W,YDR500C,YIL069C,YEL009C,YEL054C,YER117W,YGL030W,YIL148W,YJR123W,YLR075W,YLR264W,YLR325C,YLR388W,YML063W,YML073C,YNL067W,YNL069C,YNL178W,YOR369C,YPL131W,YPR080W,YPR102C,YEL017C-A,YOL109W,YJL188C,YHR021C,YLR044C,YLR448W,YNL096C,YER074W,YGL123W,YGR034W,YGR118W,YIL133C,YLR467W,YLR466W,YNL339C,YBL030C,YJR094W-A,YDR545W,YLR110C,YML028W,YDL182W,YGR085C,YGR214W,YHL015W,YPL…
MSN4	YEL077C,YJL225C,YLR466W,YLR467W,YPL283C,YIL051C,YPR102C,YPR103W,YKR066C,YML028W,YNL135C,
CIN5	YLR044C,YLR075W,YNL178W,YOL109W,YPR035W,
UGA3	YDL082W,YHR021C,YLR044C,YLR448W,YML073C,YNL096C,YEL054C,YER074W,YER117W,YGL030W,YGL123W,YGR034W,YGR118W,YIL133C,YIL148W,YLR388W,YLR467W,YML063W,YNL069C,YOL109W,YPL131W,YPR080W,YPR102C,YPR035W,YPR145W,YDR510W,YHR007C,YLR153C,YLR257W,
SKN7	YEL054C,YER074W,YER117W,YGL030W,YGL123W,YGR034W,YGR118W,YIL133C,YIL148W,YLR388W,YLR467W,YML063W,YNL069C,YOL109W,YPL131W,YPR080W,YPR102C,YDL082W,YDR545W,YJL225C,YLR466W,YML133C,YNL339C,YPL283C,
PUT3	YLR110C,YML028W,YOL109W,YDL182W,YML073C,YNL178W,YPR035W,YPR145W,YDR510W,YHR007C,YLR153C,YLR257W,YNL111C,YAR071W,YDL019C,YMR195W,YPR062W,YOR375C,
MCM1	YDR545W,YGR296W,YHR141C,YML133C,YPL283C,YJL188C,YJL225C,YLL066C,YLR466W,YLR467W,YNL339C,YEL077C,YDL082W,YDL127W,YER111C,YGL038C,YGR109C,YMR179W,YNL273W,YPR120C,YBR070C,YBR071W,YGR152C,YPL267W,YGR221C,YNL289W,YOL007C,YPL256C,YBR138C,YGL116W,YGR092W,YJR092W,YLR131C,YLR353W,YOR315W,YPR119W,YGL021W,YGR108W,YHL028W,YPL242C,YDR146C,YIL158W,YML052W,YMR001C,YDR150W,YLR084C,YAR018C,YBR038W,YHR151C,YHR152W…
SWI4	YDR545W,YGR296W,YHR141C,YML133C,YPL283C,YEL077C,YER072W,YLR342W,YNL030W,YNL031C,YJL188C,YJL225C,YLL066C,YLR466W,YLR467W,YNL339C,YJL187C,YER095W,YMR305C,YKR013W,YNL289W,YPL163C,YCR065W,YDR507C,YMR076C,YNL300W,YOR373W,YGR109C,YGR221C,YOL007C,YPL256C,YAR007C,YAR008W,YBR070C,YDL018C,YDR097C,YER070W,YJL074C,YFL008W,YHR110W,YHR153C,YHR154W,YLR386W,YOL017W,YPL153C,YPL267W,YJR054W,YML027W,YMR199W,YKL113C…
SWI6	YDR545W,YGR296W,YHR141C,YML133C,YPL283C,YEL077C,YER072W,YLR342W,YNL030W,YNL031C,YJL188C,YJL225C,YLL066C,YLR466W,YLR467W,YNL339C,YBR162W-A,YER177W,YLR044C,YLR056W,YNL178W,YJL187C,YER095W,YMR305C,YKR013W,YNL289W,YPL163C,YCR065W,YDR507C,YMR076C,YNL300W,YOR373W,YGR109C,YGR221C,YOL007C,YPL256C,YAR007C,YAR008W,YBR070C,YDL018C,YDR097C,YER070W,YJL074C,YFL008W,YHR110W,YHR153C,YHR154W,YLR386W,YOL017W,YPL15…
YDR026c	YDL082W,YDR545W,YJL225C,YLR466W,YLR467W,YML133C,YNL339C,YPL283C,YPR035W,YPR145W,YDR510W,YHR007C,YLR153C,YOL109W,YLR257W,YDL208W,YDL213C,YKR068C,YLL050C,YLR113W,YDL137W,YLR304C,YMR145C,YOR273C,YPR149W,YBL058W,YIL075C,YMR189W,YNL111C,YNL284C,YOR336W,YBL078C,YCL025C,YDR284C,YEL024W,YFL021W,YOR354C,
GCR1	YGR192C,YJR009C,YKL060C,YLR043C,YLR044C,YLR264W,YER177W,YGL102C,YGR060W,YHR174W,YOL086C,YBR249C,YHR089C,YLR150W,YLR280C,YMR217W,YPR102C,YLR110C,YML028W,YDR050C,YCR053W,YDL208W,YDR385W,YHR162W,YLR056W,YNL244C,YNL255C,YOR309C,YOR310C,YPL037C,YPR187W,
ABF1	YGR192C,YJR009C,YKL060C,YLR043C,YLR044C,YLR264W,YER177W,YGL102C,YGR060W,YHR174W,YOL086C,YBR249C,YER055C,YHR162W,YLR355C,YBR162W-A,YCR053W,YDL182W,YDL208W,YDR385W,YLR056W,YNL244C,YNL255C,YOR309C,YOR310C,YPL037C,YPR187W,YJL188C,YJL225C,YLL066C,YLR466W,YLR467W,YML133C,YNL339C,YPL283C,YDL082W,YDR545W,
PHO4	YPR035W,YPR145W,YDR510W,YHR007C,YLR153C,YOL109W,YLR257W,YBR249C,YER177W,YGR060W,YHR089C,YJR009C,YLR150W,YLR280C,YMR217W,YPR102C,YLR044C,YLR075W,YNL178W,
GCN4	YBR249C,YER055C,YHR162W,YLR355C,YBR162W-A,YCR053W,YDL182W,YDL082W,YDR545W,YJL225C,YLR466W,YLR467W,YML133C,YNL339C,YPL283C,YEL077C,YBL045C,YBL102W,YDR354W,YFL021W,YKL211C,YGR267C,YNR050C,YBR218C,YDL066W,YDL067C,YNL104C,YPL273W,YLR049C,YMR195W,YPL252C,YPR145W,
MBP1	YEL077C,YER072W,YLR342W,YNL030W,YNL031C,YBR162W-A,YER177W,YLR044C,YLR056W,YNL178W,YJL187C,YER095W,YMR305C,YKR013W,YNL289W,YPL163C,YCR065W,YDR507C,YMR076C,YNL300W,YOR373W,YGR109C,YGR221C,YOL007C,YPL256C,YAR007C,YAR008W,YBR070C,YDL018C,YDR097C,YER070W,YJL074C,YFL008W,YHR110W,YHR153C,YHR154W,YLR386W,YOL017W,YPL153C,YPL267W,YJR054W,YML027W,YMR199W,YKL113C,YLR103C,YOR074C,YBR071W,YDL127W,YGL038C,YGR15…
HSF1	YGR192C,YJR009C,YKL060C,YLR043C,YLR044C,YLR264W,YER177W,YGL102C,YGR060W,YHR174W,YOL086C,YDR545W,YGR296W,YHR141C,YML133C,YPL283C,YJL188C,YJL225C,YLL066C,YLR466W,YLR467W,YNL339C,YDL082W,YLL026W,YNL007C,YPR124W,YDR171W,YDR258C,YNL006W,YBR116C,YBR169C,YDR214W,YML130C,YPL240C,
UME1	YJL188C,YJL225C,YLL066C,YLR466W,YLR467W,YML133C,YNL339C,YPL283C,YDR545W,YGR296W,YHR141C,YDL082W,YEL034W,YER044C,YGR060W,YGR234W,YML028W,YMR202W,
SUT1	YBR249C,YER177W,YGR060W,YHR089C,YJR009C,YLR150W,YLR280C,YMR217W,YPR102C,YEL054C,YER074W,YER117W,YGL030W,YGL123W,YGR034W,YGR118W,YIL133C,YIL148W,YLR388W,YLR467W,YML063W,YNL069C,YOL109W,YPL131W,YPR080W,YLR044C,YLR075W,YNL178W,YPR035W,YBR244W,YGR183C,YHR051W,YBL043W,YFL021W,YBL078C,YCL025C,YDR284C,YEL024W,YOR354C,
SWI5	YDL082W,YDR545W,YJL225C,YLR466W,YLR467W,YML133C,YNL339C,YPL283C,YGR296W,YHR141C,
NDD1	YDL082W,YDR545W,YJL225C,YLR466W,YLR467W,YML133C,YNL339C,YPL283C,YGR296W,YHR141C,YJL188C,YLL066C,YBR138C,YGL116W,YGR092W,YJR092W,YLR131C,YLR353W,YOR315W,YPR119W,YGL021W,YGR108W,YHL028W,YPL242C,YDR146C,YIL158W,YML052W,YMR001C,YDR150W,YLR084C,YGL255W,YIL119C,YCL063W,YAR018C,YBR038W,YHR151C,YHR152W,YLR190W,YMR032W,YGR143W,
RDS1	YEL034W,YER044C,YGR060W,YGR234W,YLR467W,YML028W,YMR202W,YNL339C,YJL188C,YJL225C,YLL066C,YLR466W,YML133C,YPL283C,
RPN4	YBR249C,YER177W,YGR060W,YHR089C,YJR009C,YLR150W,YLR280C,YMR217W,YPR102C,YLR110C,YML028W,YDR050C,YKL060C,YKL010C,YIL075C,YOR157C,YOR158W,YOR261C,YGL072C,YJL001W,YNL284C,
STB1	YJL187C,YER095W,YMR305C,YKR013W,YNL289W,YPL163C,YCR065W,YDR507C,YMR076C,YNL300W,YOR373W,YGR109C,YGR221C,YOL007C,YPL256C,YAR007C,YAR008W,YBR070C,YDL018C,YDR097C,YER070W,YJL074C,YFL008W,YHR110W,YHR153C,YHR154W,YLR386W,YOL017W,YPL153C,YPL267W,YJR054W,YML027W,YMR199W,YBR071W,YDL127W,YGL038C,YGR152C,YMR179W,YBL035C,YPR174C,YPR175W,YER111C,YNL273W,YPR120C,YDL003W,YGR188C,YIL026C,YKL113C,YLR103C,YOR074C…
DIG1	YJL187C,YER095W,YMR305C,YKR013W,YNL289W,YPL163C,
STE12	YMR199W,YJR054W,YGR221C,YKR013W,YNL289W,
NRG1	YFL059W,YJL219W,YMR017W,YOR138C,YDR010C,YOR049C,YDR011W,YGR035C,YOL158C,YPL058C,
FKH2	YBR138C,YGL116W,YGR092W,YJR092W,YLR131C,YLR353W,YOR315W,YPR119W,YGL021W,YGR108W,YHL028W,YPL242C,YDR146C,YIL158W,YML052W,YMR001C,YDR150W,YOL113W,YOL114C,YLR084C,YGL255W,YIL119C,YCL063W,YAR018C,YBR038W,YHR151C,YHR152W,YLR190W,YMR032W,YGR143W,
FKH1	YBR138C,YJR092W,YOR315W,YPR119W,YGL021W,YGR108W,YHL028W,YPL242C,YDR146C,YIL158W,YLR131C,YML052W,YMR001C,YDR150W,YLR084C,YGL116W,YGR092W,YLR353W,
ZAP1	YGL255W,YHL028W,YIL119C,YOR315W,YCL063W,YBR138C,YDR150W,YGL021W,YMR001C,YPR119W,
HAP4	YGL187C,YHR051W,YLR395C,YMR134W,YMR145C,YNL052W,YDL181W,YHR001W-A,YLR038C,YLR295C,YOR065W,YOR256C,YBR244W,YGR183C,YBL043W,YFL021W,YBL045C,YEL024W,YLR108C,YML075C,YMR256C,YPR065W,YLR168C,YLR169W,YDL137W,YLR304C,YOR273C,YPR149W,YGR267C,YNR050C,YBR218C,YDL066W,YDL067C,YDR510W,YPR145W,YLR257W,YMR195W,YOR375C,YPR035W,YBL099W,YML088W,YPR187W,
HAP2	YBR244W,YGR183C,YHR051W,YBL043W,YFL021W,YBL045C,YEL024W,YLR108C,YML075C,YMR256C,YPR065W,YLR168C,YLR169W,YGL187C,YDL181W,YHR001W-A,YLR038C,YLR295C,YLR395C,YNL052W,YOR065W,YOR256C,YMR134W,YMR145C,
HAP5	YLR168C,YLR169W,YBL043W,YGL187C,YGR183C,YHR051W,
REB1	YBL058W,YDL137W,YIL075C,YMR189W,YNL111C,YNL284C,YOR336W,YKL010C,YOR157C,YOR158W,YOR261C,YGL072C,YJL001W,YBL078C,YCL025C,YDR284C,YEL024W,YFL021W,YOR354C,
HAP3	YBR244W,YGR183C,YHR051W,YBL043W,YFL021W,YBL045C,YEL024W,YLR108C,YML075C,YMR256C,YPR065W,YLR168C,YLR169W,YGL187C,YDL181W,YHR001W-A,YLR038C,YLR295C,YLR395C,YNL052W,YOR065W,YOR256C,YMR134W,YMR145C,
MIG1	YBR244W,YGR183C,YHR051W,YBL043W,YFL021W,YBL045C,YEL024W,YLR108C,YML075C,YMR256C,YPR065W,
