# Supplementary material for: High-resolution analysis of condition-specific regulatory modules in Saccharomyces cerevisiae
Source: Genome Biol. 2008 Jan 3;9(1):R2. doi: 10.1186/gb-2008-9-1-r2 (PMC2395236; doi:10.1186/gb-2008-9-1-r2)
Supplement: Additional data file 11 — Matrices describing all EPMs and RMs, including lists of synergistic pairs of regulators. [file gb-2008-9-1-r2-S11.zip › ORFListPerTFs.HeatShock.union.txt]

RAP1	YDL127W,YGR041W,YGR283C,YHL029C,YJR147W,YLR397C,YDR188W,YEL076C-A,YHR142W,YJL134W,YLR463C,YBL087C,YBR084C-A,YBR181C,YBR189W,YBR191W,YDL082W,YDR312W,YDR418W,YDR449C,YDR450W,YDR471W,YDR500C,YEL054C,YER074W,YER117W,YFL022C,YGL103W,YGR034W,YHR021C,YHR141C,YHR204W,YIL148W,YJL136C,YJL190C,YJL191W,YJL192C,YKL180W,YLR048W,YLR400W,YLR447C,YLR448W,YML073C,YMR242C,YNL096C,YNL162W,YNL163C,YNL302C,YOR095C,YOR…
ABF1	YBR129C,YDR194C,YHL029C,YJL183W,YKL028W,YMR005W,YMR093W,YOR205C,YHL049C,YIL128W,YLR462W,YLR463C,YLR464W,YPR202W,YDL122W,YML081W,YMR129W,YNL085W,YOL076W,YEL074W,YEL075C,YEL076C,YEL076C-A,YER189W,YFL064C,YFL065C,YBL109W,YPR203W,YDL189W,YDR233C,YGL107C,YJL008C,YJR093C,YAL042W,YBR283C,YDR384C,YDR404C,YDR456W,YLR229C,YNL307C,YOR116C,YER073W,YER090W,YJR016C,YPR110C,YBR162W-A,YDL182W,YDR527W,YER086W,YFL…
YAP5	YBL109W,YHR142W,YJL134W,YLR465C,YPR202W,YEL074W,YEL075C,YEL076C,YEL076C-A,YER189W,YFL064C,YFL065C,YHL049C,YIL128W,YLR462W,YLR463C,YLR464W,
TEC1	YBL109W,YHR142W,YJL134W,YLR465C,YPR202W,YBL016W,YHR084W,YHR205W,YDR378C,YEL040W,YGL032C,YLR084C,YMR223W,YNL053W,YJL187C,YLR463C,YCR107W,YEL074W,YEL075C,YEL076C,YEL076C-A,YFL064C,YHL049C,YLR462W,YPR203W,YER189W,YFL065C,YIL128W,YLR464W,YDL127W,YGR221C,YKR061W,YNL283C,YNL145W,YOR315W,YNR044W,YHR141C,YNL282W,YPL178W,YER118C,YDR309C,YDR461W,YAR015W,YIL123W,YPL163C,
MBP1	YER070W,YGL092W,YGR041W,YHR084W,YLR300W,YLR407W,YMR078C,YJL186W,YER001W,YGL012W,YIL140W,YLR342W,YGR109C,YGR190C,YJL158C,YJL184W,YLR084C,YMR307W,YNR044W,YOR246C,YDL060W,YDR449C,YDR471W,YEL009C,YGL100W,YHR204W,YJL191W,YJL192C,YJR147W,YKL156W,YLR183C,YNL067W,YNL162W,YNL163C,YBL028C,YPL081W,YCL036W,YCL037C,YHR020W,YJL200C,YDR500C,YGR221C,YOR247W,YOR248W,YPL255W,YDR097C,YDR507C,YER072W,YJL148W,YJL187C…
SWI6	YDR526C,YER001W,YGR041W,YJL092W,YJL186W,YLR342W,YGL012W,YIL140W,YBL109W,YHR142W,YJL134W,YLR465C,YPR202W,YDR188W,YEL076C-A,YLR463C,YBL016W,YHR084W,YHR205W,YDR378C,YEL040W,YGL032C,YLR084C,YMR223W,YNL053W,YMR308C,YFL065C,YLR464W,YHL049C,YIL128W,YLR462W,YEL074W,YEL075C,YEL076C,YER189W,YFL064C,YPR203W,YDL127W,YGR221C,YKR061W,YNL283C,YBR131W,YER156C,YGL200C,YOR116C,YOR149C,YOR326W,YDL060W,YDR449C,YDR47…
SWI4	YDR526C,YER001W,YGR041W,YJL092W,YJL186W,YLR342W,YGL012W,YIL140W,YMR308C,YBL109W,YHR142W,YJL134W,YLR465C,YPR202W,YDR188W,YEL076C-A,YLR463C,YBL016W,YHR084W,YHR205W,YDR378C,YEL040W,YGL032C,YLR084C,YMR223W,YNL053W,YFL065C,YLR464W,YHL049C,YIL128W,YLR462W,YEL074W,YEL075C,YEL076C,YER189W,YFL064C,YPR203W,YDL127W,YGR221C,YKR061W,YNL283C,YBR131W,YER156C,YGL200C,YOR116C,YOR149C,YOR326W,YDL060W,YDR449C,YDR47…
STE12	YBL016W,YHR084W,YIL014W,YJL157C,YNL053W,YBL061C,YLR114C,YNR044W,YOR247W,YOR248W,YDR144C,YML046W,YOR096W,YDR086C,YHR141C,YJL145W,YLR230W,YMR235C,YNL087W,YBR078W,YCR024C-A,YGL008C,YJL148W,YJL158C,YKR043C,YLR367W,YOR236W,YOR246C,YOR315W,YPL198W,YDR500C,YGR109C,YGR221C,YMR307W,YPL255W,YDR240C,YLR105C,YLR275W,YGL116W,YKL002W,YDR312W,YGL050W,YJL162C,YOR094W,YBR156C,YJL187C,YDR113C,YER087C-A,YMR304C-A,Y…
STB1	YDR526C,YER001W,YGR041W,YJL092W,YJL186W,YLR342W,YGL012W,YIL140W,YMR308C,YDR312W,YDR324C,YER070W,YFL022C,YGL008C,YGL256W,YIL123W,YJL158C,YLR400W,YOR246C,YBR104W,YOR240W,YBR078W,YCR064C,YGR279C,YNL273W,YNR018W,YOR247W,YOR248W,YDR500C,YGR109C,YGR221C,YMR307W,YPL255W,YDR097C,YDR507C,YER072W,YJL148W,YJL187C,YKL113C,YLR105C,YLR397C,YMR179W,YPL081W,YBL035C,YDR211W,YER118C,YGR078C,YGR079W,YHR153C,YLR385C…
PDR1	YBL109W,YHR142W,YJL134W,YLR465C,YPR202W,YFL065C,YLR463C,YLR464W,YEL074W,YEL075C,YEL076C,YEL076C-A,YER189W,YFL064C,YHL049C,YIL128W,YLR462W,YPR203W,YBR009C,YBR010W,YDR224C,YDR225W,YNL030W,YDR343C,YEL039C,YER033C,YIL099W,YJL221C,YJR127C,YKL062W,YKL109W,YMR135C,YMR136W,YBR114W,YHL024W,YIL172C,YKR011C,YMR195W,YPL230W,YBL064C,YBL078C,YCR061W,YCR062W,YDL193W,YEL024W,YFR017C,YGR268C,YHR137W,YHR138C,YIL03…
GAT3	YBL109W,YEL074W,YEL075C,YEL076C,YEL076C-A,YFL064C,YHL049C,YLR462W,YPR203W,
MAT1mc	YEL074W,YEL075C,YEL076C,YEL076C-A,YER189W,YFL064C,YFL065C,YHL049C,YIL128W,YLR462W,YLR463C,YLR464W,YBL109W,YPR203W,
MCM1	YEL040W,YGL032C,YOR066W,YFL026W,YHR005C,YKL209C,YEL044W,YGR279C,YJL158C,YER149C,YGL008C,YKL110C,YBR078W,YBR243C,YNL087W,YNR018W,YOL125W,YOR226C,YOR274W,YBL026W,YER112W,YGL116W,YIL158W,YMR001C,YDR179W-A,YDR528W,YLR084C,YPL044C,YPR113W,YPR119W,YDR190C,YAL038W,YAL040C,YLR190W,YNL145W,YNR028W,YMR032W,YIL099W,YLL020C,YLR257W,YMR135C,YMR136W,YER150W,YHR002W,YMR251W-A,YNL172W,YDR171W,YDR358W,YFL054C,YGR…
FHL1	YBL087C,YBR084C-A,YBR181C,YBR189W,YBR191W,YDL082W,YDR312W,YDR418W,YDR449C,YDR450W,YDR471W,YDR500C,YEL054C,YER074W,YER117W,YFL022C,YGL103W,YGR034W,YHR021C,YHR141C,YHR204W,YIL148W,YJL136C,YJL190C,YJL191W,YJL192C,YKL180W,YLR048W,YLR400W,YLR447C,YLR448W,YML073C,YMR242C,YNL096C,YNL162W,YNL163C,YNL302C,YOR095C,YOR096W,YOR234C,YOR293W,YOR312C,YAR002W,YDL083C,YDL148C,YHR197W,YIL018W,YIL133C,YJL188C,YMR24…
SFP1	YBL087C,YBR084C-A,YBR181C,YBR189W,YBR191W,YDL082W,YDR312W,YDR418W,YDR449C,YDR450W,YDR471W,YDR500C,YEL054C,YER074W,YER117W,YFL022C,YGL103W,YGR034W,YHR021C,YHR141C,YHR204W,YIL148W,YJL136C,YJL190C,YJL191W,YJL192C,YKL180W,YLR048W,YLR400W,YLR447C,YLR448W,YML073C,YMR242C,YNL096C,YNL162W,YNL163C,YNL302C,YOR095C,YOR096W,YOR234C,YOR293W,YOR312C,YAR002W,YDL083C,YDL148C,YHR197W,YIL018W,YIL133C,YJL188C,YMR24…
LEU3	YEL044W,YGR279C,YJL158C,YER149C,YGL008C,YKL110C,YBR078W,YBR243C,YNL087W,YNR018W,YOL125W,YOR226C,YOR274W,YHR208W,YMR108W,YOR108W,YOR271C,YPL198W,YJR016C,YOR272W,YGL009C,YGR190C,YJL148W,YKL120W,YLR355C,YNL103W,YOR236W,YER073W,YMR014W,YDR055W,YDR077W,YJL088W,YJL152W,YJL153C,YKL163W,YLR360W,YMR315W,YJL116C,YGR209C,YDR453C,YFL021W,YJR148W,YLR304C,YNL071W,YDR343C,YEL039C,YER033C,YIL099W,YJL221C,YJR127C…
MAC1	YJL148W,YLR213C,YLR214W,YNL251C,YLR397C,
RCS1	YJL148W,YLR213C,YLR214W,YNL251C,YLR397C,YDR152W,YFR001W,YHL039W,YLR061W,YER146W,YHL013C,YNL114C,YBR164C,YDR156W,YDR465C,YGL120C,YHR170W,YKL082C,YOR272W,YPL211W,YPR101W,YPR163C,YGR187C,YKR026C,YLR002C,YLL011W,YHL012W,YDR190C,YFL023W,YGL070C,YGR078C,YIL148W,YMR221C,YNL113W,YNL308C,YNR012W,YOR021C,YOR324C,YPL212C,YPR074C,YLL051C,YPR139C,YGR147C,YLR378C,YPR119W,
NDD1	YEL040W,YGR109C,YJL184W,YNR044W,YPR119W,YPR120C,YBR078W,YCR024C-A,YGL008C,YJL148W,YJL158C,YKR043C,YLR367W,YOR236W,YOR246C,YOR247W,YOR248W,YOR315W,YPL198W,YDR187C,YDR526C,YGR229C,YHL029C,YJL098W,YLR084C,YLR105C,YLR378C,YML125C,YMR001C,YMR014W,
REB1	YDR091C,YFL022C,YML043C,YNL186W,YOR101W,YPL160W,YBR283C,YIL145C,YMR296C,YGR109C,YGR190C,YJL158C,YJL184W,YLR084C,YMR307W,YNR044W,YOR246C,YDR500C,YGR221C,YOR247W,YOR248W,YPL255W,YGR147C,YIL148W,YLR378C,YNR012W,YPR119W,YBR171W,YDL164C,YJR007W,YOL144W,YDR465C,YGL120C,YHR040W,YJL148W,YKL072W,YKL082C,YNL113W,YOR272W,YOR335C,YPR074C,YPR163C,YDR037W,YER025W,YER049W,YOR287C,YDR152W,YFR001W,YHL039W,YLR061W…
YAP6	YDR441C,YEL044W,YEL045C,YEL046C,YFL004W,YIR035C,YJL148W,YJR145C,YKL110C,YLR074C,YLR075W,YLR413W,YMR319C,YNL087W,YNL178W,YOL121C,YOR236W,YOR315W,YOR369C,YBL087C,YGR176W,YOR319W,YLR048W,YJR094W-A,YLR105C,YMR014W,YGR175C,YMR177W,YMR239C,YDR259C,YIL099W,YIL172C,YIR014W,YJL221C,YMR135C,YMR136W,YOL151W,YOR178C,YOR181W,YPR149W,YGL157W,YMR103C,YMR152W,YNL134C,YNL241C,YPR127W,YMR258C,YER158C,YGR238C,YJL21…
PUT3	YIL133C,YOR272W,YOR306C,YDL050C,YLL034C,YDR152W,YER146W,YGL055W,YGR176W,YHL039W,YLR051C,YMR177W,YNL114C,YGR175C,YKL176C,YLL011W,YLR052W,YLR213C,YDR055W,YDR077W,YJL088W,YJL152W,YJL153C,YKL163W,YLR360W,YMR315W,YJL116C,YGR209C,YDR453C,YFL021W,YJR148W,YLR304C,YNL071W,YER095W,YHR194W,YKL096W,YMR279C,YMR193W,YOR136W,YEL071W,YHR018C,YBR114W,YBR161W,YER079W,YFR017C,YGL227W,YKR011C,YML100W,YMR070W,YMR135C…
AFT2	YDR441C,YEL044W,YEL045C,YEL046C,YFL004W,YIR035C,YJL148W,YJR145C,YKL110C,YLR074C,YLR075W,YLR413W,YMR319C,YNL087W,YNL178W,YOL121C,YOR236W,YOR315W,YOR369C,YBL087C,YGR176W,YOR319W,YLR048W,YDR492W,YER146W,YGL055W,YGR264C,YJR105W,YLR213C,YML126C,YMR202W,YBR078W,YOR226C,YBR205W,YDR152W,YLR214W,YMR177W,YMR266W,YOR227W,YJL068C,YKL103C,YNL241C,YOR383C,YDR270W,YFL042C,YFR024C,YGL010W,YMR279C,YDR475C,YEL012W…
PHO2	YAR002W,YBL087C,YDL082W,YDL083C,YDL148C,YDR471W,YEL054C,YER074W,YER117W,YGL103W,YHR141C,YHR197W,YIL018W,YIL133C,YJL188C,YMR241W,YNL069C,YOL080C,YOR269W,YOR319W,YHL012W,YHL013C,YPR169W,YDR144C,YDR190C,YLR048W,YMR194W,YNL001W,YNL002C,YGR147C,YIL148W,YLR378C,YNR012W,YPR119W,YBR171W,YDL164C,YJR007W,YOL144W,YDR523C,YFR001W,YLR002C,YLR061W,YLR167W,YOR274W,YDR450W,YGR148C,YJL136C,YJL189W,YJL190C,YPL090C…
AZF1	YDR091C,YFL022C,YML043C,YNL186W,YOR101W,YPL160W,YBR283C,YIL145C,YMR296C,YBR291C,YDR441C,YEL040W,YFR005C,YPL198W,YBR078W,YCR064C,YGR279C,YNL273W,YNR018W,YOR247W,YOR248W,YEL044W,YJL158C,YER149C,YGL008C,YKL110C,YBR243C,YNL087W,YOL125W,YOR226C,YOR274W,YIL020C,YMR319C,YOR315W,YAR071W,YEL046C,YER146W,YLR413W,YNL217W,YPR062W,YOR306C,YEL045C,YJL212C,YPR145W,YCL063W,YDL171C,YDL236W,YGR155W,YJL133W,YOR222W…
STE11	YDR091C,YFL022C,YML043C,YNL186W,YOR101W,YPL160W,YBR283C,YIL145C,YMR296C,YDR020C,YDR021W,YGR176W,YKL072W,YNL232W,YOL125W,
RLR1	YBR078W,YOR226C,YBR205W,YDR152W,YDR441C,YGL055W,YLR213C,YLR214W,YMR177W,YMR266W,YEL044W,YGR279C,YJL158C,YER149C,YGL008C,YKL110C,YBR243C,YNL087W,YNR018W,YOL125W,YOR274W,
HSF1	YDL152W,YFL023W,YBR087W,YBR093C,YHR148W,YAL035W,YAL036C,YER049W,YJL148W,YLR179C,YLR180W,YBR238C,YDL226C,YEL027W,YGR106C,YIL123W,YOR337W,YBR048W,YCR024C-A,YDR144C,YBR009C,YBR010W,YDR224C,YDR225W,YNL030W,YBR072W,YER103W,YHR087W,YLL026W,YMR251W-A,YHR104W,YAL005C,YGR088W,YLL024C,YML100W,YMR173W,YMR173W-A,YNL160W,YOR227W,YDR258C,YBR039W,YDR377W,YGL191W,YHR001W-A,YHR051W,YKL124W,YBR169C,YDR124W,YDR214W…
SKN7	YBL087C,YBR084C-A,YBR181C,YBR189W,YBR191W,YDL082W,YDR312W,YDR418W,YDR449C,YDR450W,YDR471W,YDR500C,YEL054C,YER074W,YER117W,YFL022C,YGL103W,YGR034W,YHR021C,YHR141C,YHR204W,YIL148W,YJL136C,YJL190C,YJL191W,YJL192C,YKL180W,YLR048W,YLR400W,YLR447C,YLR448W,YML073C,YMR242C,YNL096C,YNL162W,YNL163C,YNL302C,YOR095C,YOR096W,YOR234C,YOR293W,YOR312C,YDR156W,YEL046C,YGL055W,YJL148W,YMR016C,YMR305C,YOR315W,YLR21…
YAP1	YEL045C,YGL202W,YGR234W,YHR048W,YMR038C,YDR307W,YJR104C,YLR109W,YNL134C,YGR209C,
HIR1	YBR009C,YBR010W,YDR224C,YDR225W,YNL030W,
HIR3	YBR009C,YBR010W,YDR224C,YDR225W,YNL030W,
HIR2	YBR009C,YBR010W,YDR224C,YDR225W,YNL030W,
UME6	YFL062W,YHL048W,YJR161C,YML132W,YNL336W,YDR055W,YDR077W,YJL088W,YJL152W,YJL153C,YKL163W,YLR360W,YMR315W,YGL104C,YGR149W,YJR044C,YHR028C,YFL021W,YHL030W,YJL045W,YCL057W,YMR297W,YER177W,YGR209C,YHR008C,YLR109W,YNL155W,YPR124W,YBR114W,YBR161W,YER079W,YFR017C,YGL227W,YKR011C,YML100W,YMR070W,YMR135C,YMR136W,YDR343C,YEL039C,YER033C,YIL099W,YJL221C,YJR127C,YKL062W,YKL109W,YHL024W,YIL172C,YMR195W,YPL230W…
MSN2	YFL062W,YHL048W,YJR161C,YML132W,YNL336W,YER177W,YGR125W,YHR194W,YJL159W,YJR149W,YLR439W,YML004C,YDR307W,YJR104C,YLR109W,YNL134C,YGR209C,YHR008C,YNL155W,YPR124W,YBR114W,YBR161W,YER079W,YFR017C,YGL227W,YKR011C,YML100W,YMR070W,YMR135C,YMR136W,YDR343C,YEL039C,YER033C,YIL099W,YJL221C,YJR127C,YKL062W,YKL109W,YHL024W,YIL172C,YMR195W,YPL230W,YLL020C,YLR257W,YER150W,YHR002W,YMR251W-A,YNL172W,YDR171W,YDR35…
RPN4	YDR055W,YFL021W,YHL030W,YJL045W,YCL057W,YMR297W,YCR012W,YDR270W,YER095W,YGR209C,YMR275C,YER177W,YHR008C,YLR109W,YNL155W,YPR124W,YJL116C,YDR453C,YJR148W,YLR304C,YNL071W,YBL064C,YBL078C,YBR114W,YCR061W,YCR062W,YDL193W,YEL024W,YFR017C,YGR268C,YHR137W,YHR138C,YIL033C,YIR014W,YJL089W,YJL102W,YJL103C,YJL152W,YJL153C,YLL019C,YLL020C,YLL029W,YLL039C,YLR438W,YMR186W,YMR195W,YMR291W,YOR100C,YPL017C,YPR006C…
SWI5	YDL174C,YDL223C,YJL159W,YJR044C,YKL163W,YLR194C,YNL241C,YNL336W,
ACE2	YER177W,YGR125W,YHR194W,YJL159W,YJR149W,YLR439W,YML004C,YBR230C,YER079W,YGL229C,YHR195W,YKL142W,YKL150W,YKL151C,YML100W,YMR165C,YMR261C,YNL098C,YNL241C,
MSN4	YFL062W,YHL048W,YJR161C,YML132W,YNL336W,YER177W,YGR125W,YHR194W,YJL159W,YJR149W,YLR439W,YML004C,YDR307W,YIL166C,YNL057W,YDR077W,YDL174C,YDL223C,YJR044C,YKL163W,YLR194C,YNL241C,YBR114W,YBR161W,YER079W,YFR017C,YGL227W,YKR011C,YML100W,YMR070W,YMR135C,YMR136W,YDR343C,YEL039C,YER033C,YIL099W,YJL221C,YJR127C,YKL062W,YKL109W,YHL024W,YIL172C,YMR195W,YPL230W,YLL020C,YLR257W,YER150W,YHR002W,YMR251W-A,YNL17…
SUT1	YFL062W,YHL048W,YJR161C,YML132W,YNL336W,YDL174C,YDL223C,YJL159W,YJR044C,YKL163W,YLR194C,YNL241C,YDR055W,YDR077W,YJL088W,YJL152W,YJL153C,YLR360W,YMR315W,YBL030C,YJR061W,YJR103W,YLR304C,YGR209C,YJL116C,YDR453C,YFL021W,YJR148W,YNL071W,YBR114W,YBR161W,YER079W,YFR017C,YGL227W,YKR011C,YML100W,YMR070W,YMR135C,YMR136W,YDR343C,YEL039C,YER033C,YIL099W,YJL221C,YJR127C,YKL062W,YKL109W,YHL024W,YIL172C,YMR195W…
STP1	YFL062W,YHL048W,YJR161C,YML132W,YNL336W,YDL174C,YDL223C,YJL159W,YJR044C,YKL163W,YLR194C,YNL241C,YDR055W,YFL021W,YHL030W,YJL045W,YCL057W,YMR297W,YBR114W,YBR161W,YER079W,YFR017C,YGL227W,YKR011C,YML100W,YMR070W,YMR135C,YMR136W,YDR343C,YEL039C,YER033C,YIL099W,YJL221C,YJR127C,YKL062W,YKL109W,YHL024W,YIL172C,YMR195W,YPL230W,YLL020C,YLR257W,YER150W,YHR002W,YMR251W-A,YNL172W,YDR171W,YDR358W,YFL054C,YGR08…
SNT2	YER177W,YGR125W,YHR194W,YJL159W,YJR149W,YLR439W,YML004C,YDR286C,YDR287W,YHR028C,YJR148W,YKL178C,YER095W,YJL116C,YKL096W,YMR279C,YBL045C,YCR061W,YCR062W,YDR529C,YEL024W,YEL039C,YER053C,YER141W,YFR033C,YGR088W,YGR183C,YGR248W,YJL048C,YJL100W,YLR142W,YML054C,YMR251W-A,YNL155W,YOR317W,YBR214W,YEL011W,YGL237C,YIL113W,YKL148C,YLR176C,YLR177W,YNL322C,YOL083W,YOR042W,YPL017C,YDL018C,YDR133C,YER079W,YKR01…
GAL4	YFL062W,YHL048W,YJR161C,YML132W,YNL336W,YDR055W,YFL021W,YHL030W,YJL045W,YCL057W,YMR297W,YBL045C,YCR061W,YCR062W,YDR529C,YEL024W,YEL039C,YER053C,YER141W,YFR033C,YGR088W,YGR183C,YGR248W,YJL048C,YJL100W,YLR142W,YML054C,YMR251W-A,YNL155W,YOR317W,YBL064C,YBL078C,YBR114W,YDL193W,YFR017C,YGR268C,YHR137W,YHR138C,YIL033C,YIR014W,YJL089W,YJL102W,YJL103C,YJL152W,YJL153C,YLL019C,YLL020C,YLL029W,YLL039C,YLR43…
NRG1	YDL024C,YLR142W,YOL155C,YLL026W,YLR312C,YGR238C,YLR205C,YMR056C,YMR251W,YPL135W,YPR151C,YDR129C,YER033C,YJL048C,YOR317W,YDR259C,YHR138C,YIL098C,YIL172C,YPL230W,YAL060W,YBR018C,YDR436W,YER096W,YGL157W,YGR237C,YKL096W,YKR066C,YKR067W,YLR267W,YMR135C,YOR136W,YOR227W,YPL265W,YBR037C,YBR139W,YDL022W,YDR148C,YER079W,YFR017C,YJL100W,YJR091C,YJR127C,YKL150W,YKL151C,YMR165C,YNL134C,YNL241C,YPR149W,YPR160W…
HAP1	YER044C,YGL161C,YGL191W,YHR001W-A,YHR051W,YLR109W,YLR205C,YDR129C,YER033C,YGR238C,YJL048C,YOR317W,YBR083W,YIL155C,YLR395C,YMR056C,YNL156C,YOR065W,YBL045C,YCR061W,YCR062W,YDR529C,YEL024W,YEL039C,YER053C,YER141W,YFR033C,YGR088W,YGR183C,YGR248W,YJL100W,YLR142W,YML054C,YMR251W-A,YNL155W,
SKO1	YDR077W,YHR096C,YKL096W,YMR173W,YMR173W-A,YOR317W,
SOK2	YDR343C,YEL039C,YER033C,YIL099W,YJL221C,YJR127C,YKL062W,YKL109W,YMR135C,YMR136W,YBR114W,YHL024W,YIL172C,YKR011C,YMR195W,YPL230W,YAL061W,YBL045C,YDR259C,YFR053C,YOR178C,YOR317W,
CIN5	YDL149W,YEL069C,YIL172C,YJL221C,YOL157C,YPR184W,YDR259C,YDR505C,YER038C,YKL103C,YKL142W,YKR039W,YKR067W,YLR001C,YOR178C,YOR230W,YOR317W,YPL165C,YMR090W,YMR173W,YMR173W-A,YBR072W,YDR533C,YIL045W,
FKH2	YBR139W,YDL018C,YDR259C,YER079W,YHL024W,YJR091C,YJR127C,YMR105C,YMR197C,YNL172W,YNL173C,YPR149W,YMR031C,YOR230W,YMR258C,
ROX1	YDR085C,YFR003C,YFR052W,YGR268C,YGR270W,YLR399C,YMR197C,YBR230C,YDR259C,YMR135C,YOR042W,YOR223W,YPL230W,YJL052W,YMR152W,YMR315W,YNL134C,YPL265W,YPR127W,YIL099W,YIL119C,YJL221C,YMR136W,YGR146C,YKL109W,YMR103C,YNL036W,
INO2	YBR114W,YBR161W,YER079W,YFR017C,YGL227W,YKR011C,YML100W,YMR070W,YMR135C,YMR136W,YDR343C,YEL039C,YER033C,YIL099W,YJL221C,YJR127C,YKL062W,YKL109W,YHL024W,YIL172C,YMR195W,YPL230W,YDR129C,YGR238C,YJL048C,YOR317W,YAL061W,YBL045C,YDR259C,YFR053C,YOR178C,YDL115C,YEL060C,YIL101C,YLR137W,YBR132C,YGR130C,YNL194C,YPL135W,YBR230C,YDL174C,YJL067W,YJL068C,YNL241C,YDR169C,YJL152W,YJL153C,YNL130C,YOR230W,YBR083W…
PDR3	YDR343C,YEL039C,YER033C,YIL099W,YJL221C,YJR127C,YKL062W,YKL109W,YMR135C,YMR136W,YBR114W,YHL024W,YIL172C,YKR011C,YMR195W,YPL230W,YLL020C,YLR257W,YER150W,YHR002W,YMR251W-A,YNL172W,YDR171W,YDR358W,YFL054C,YGR088W,YIL113W,YKL035W,YLR258W,YMR070W,YNR014W,YOR273C,YPL135W,YPR149W,YBL064C,YBL078C,YCR061W,YCR062W,YDL193W,YEL024W,YFR017C,YGR268C,YHR137W,YHR138C,YIL033C,YIR014W,YJL089W,YJL102W,YJL103C,YJL15…
RGT1	YDR343C,YEL039C,YER033C,YIL099W,YJL221C,YJR127C,YKL062W,YKL109W,YMR135C,YMR136W,YBR114W,YHL024W,YIL172C,YKR011C,YMR195W,YPL230W,YLL020C,YLR257W,YER150W,YHR002W,YMR251W-A,YNL172W,YDR171W,YDR358W,YFL054C,YGR088W,YIL113W,YKL035W,YLR258W,YMR070W,YNR014W,YOR273C,YPL135W,YPR149W,YAL061W,YBL045C,YDR259C,YFR053C,YOR178C,YOR317W,YIR014W,YOL151W,YOR181W,YGL157W,YMR103C,YMR152W,YNL134C,YNL241C,YPR127W,YMR25…
MIG1	YDR343C,YEL039C,YER033C,YIL099W,YJL221C,YJR127C,YKL062W,YKL109W,YMR135C,YMR136W,YBR114W,YHL024W,YIL172C,YKR011C,YMR195W,YPL230W,YLL020C,YLR257W,YER150W,YHR002W,YMR251W-A,YNL172W,YDR171W,YDR358W,YFL054C,YGR088W,YIL113W,YKL035W,YLR258W,YMR070W,YNR014W,YOR273C,YPL135W,YPR149W,YBR230C,YDR259C,YOR042W,YOR223W,YJL052W,YMR152W,YMR315W,YNL134C,YPL265W,YPR127W,YAL061W,YBL045C,YFR053C,YOR178C,YOR317W,YIR01…
PHD1	YDR343C,YEL039C,YER033C,YIL099W,YJL221C,YJR127C,YKL062W,YKL109W,YMR135C,YMR136W,YBR114W,YHL024W,YIL172C,YKR011C,YMR195W,YPL230W,YBL064C,YBL078C,YCR061W,YCR062W,YDL193W,YEL024W,YFR017C,YGR268C,YHR137W,YHR138C,YIL033C,YIR014W,YJL089W,YJL102W,YJL103C,YJL152W,YJL153C,YLL019C,YLL020C,YLL029W,YLL039C,YLR438W,YMR186W,YMR291W,YOR100C,YPL017C,YPR006C,YPR030W,YPR151C,YBL015W,YFR015C,YGR043C,YLR259C,YBR214W…
RPH1	YIL099W,YLL020C,YLR257W,YMR135C,YMR136W,YER150W,YHR002W,YMR251W-A,YNL172W,YDR171W,YDR358W,YFL054C,YGR088W,YIL113W,YKL035W,YKL109W,YLR258W,YMR070W,YNR014W,YOR273C,YPL135W,YPL230W,YPR149W,YBR116C,YBR117C,YER101C,YGL104C,YGR149W,YHR021W-A,YOR292C,YBR126C,YJR104C,YOR161C,YDR129C,YER033C,YGR238C,YJL048C,YOR317W,YBR168W,YAL060W,YEL011W,YGR256W,YJR045C,YKL036C,YKL085W,YKR067W,YLL024C,YMR173W,YMR173W-A,Y…
RDS1	YIL099W,YLL020C,YLR257W,YMR135C,YMR136W,YER150W,YHR002W,YMR251W-A,YNL172W,YDR171W,YDR358W,YFL054C,YGR088W,YIL113W,YKL035W,YKL109W,YLR258W,YMR070W,YNR014W,YOR273C,YPL135W,YPL230W,YPR149W,YBL064C,YBL078C,YBR114W,YCR061W,YCR062W,YDL193W,YEL024W,YFR017C,YGR268C,YHR137W,YHR138C,YIL033C,YIR014W,YJL089W,YJL102W,YJL103C,YJL152W,YJL153C,YLL019C,YLL029W,YLL039C,YLR438W,YMR186W,YMR195W,YMR291W,YOR100C,YPL01…
ADR1	YIL099W,YLL020C,YLR257W,YMR135C,YMR136W,YER150W,YHR002W,YMR251W-A,YNL172W,YDR171W,YDR358W,YFL054C,YGR088W,YIL113W,YKL035W,YKL109W,YLR258W,YMR070W,YNR014W,YOR273C,YPL135W,YPL230W,YPR149W,YBL045C,YCR061W,YCR062W,YDR529C,YEL024W,YEL039C,YER053C,YER141W,YFR033C,YGR183C,YGR248W,YJL048C,YJL100W,YLR142W,YML054C,YNL155W,YOR317W,YBL064C,YBL078C,YBR114W,YDL193W,YFR017C,YGR268C,YHR137W,YHR138C,YIL033C,YIR01…
UGA3	YIL099W,YLL020C,YLR257W,YMR135C,YMR136W,YER150W,YHR002W,YMR251W-A,YNL172W,YDR171W,YDR358W,YFL054C,YGR088W,YIL113W,YKL035W,YKL109W,YLR258W,YMR070W,YNR014W,YOR273C,YPL135W,YPL230W,YPR149W,YBL045C,YCR061W,YCR062W,YDR529C,YEL024W,YEL039C,YER053C,YER141W,YFR033C,YGR183C,YGR248W,YJL048C,YJL100W,YLR142W,YML054C,YNL155W,YOR317W,YBL064C,YBL078C,YBR114W,YDL193W,YFR017C,YGR268C,YHR137W,YHR138C,YIL033C,YIR01…
GAL80	YBL045C,YCR061W,YCR062W,YDR529C,YEL024W,YEL039C,YER053C,YER141W,YFR033C,YGR088W,YGR183C,YGR248W,YJL048C,YJL100W,YLR142W,YML054C,YMR251W-A,YNL155W,YOR317W,YBL064C,YBL078C,YBR114W,YDL193W,YFR017C,YGR268C,YHR137W,YHR138C,YIL033C,YIR014W,YJL089W,YJL102W,YJL103C,YJL152W,YJL153C,YLL019C,YLL020C,YLL029W,YLL039C,YLR438W,YMR186W,YMR195W,YMR291W,YOR100C,YPL017C,YPR006C,YPR030W,YPR151C,YBL015W,YFR015C,YGR04…
DAL81	YBL064C,YBL078C,YBR114W,YCR061W,YCR062W,YDL193W,YEL024W,YFR017C,YGR268C,YHR137W,YHR138C,YIL033C,YIR014W,YJL089W,YJL102W,YJL103C,YJL152W,YJL153C,YLL019C,YLL020C,YLL029W,YLL039C,YLR438W,YMR186W,YMR195W,YMR291W,YOR100C,YPL017C,YPR006C,YPR030W,YPR151C,YBL015W,YFR015C,YGR043C,YLR259C,YKL124W,YAL005C,YBR072W,YBR169C,YDR124W,YDR214W,YDR258C,YER103W,YGR197C,YHR104W,YJL034W,YJL082W,YJR045C,YKL035W,YLR064W…
BAS1	YBR114W,YBR161W,YER079W,YFR017C,YGL227W,YKR011C,YML100W,YMR070W,YMR135C,YMR136W,YBR168W,YAL060W,YEL011W,YGR256W,YJL048C,YJR045C,YKL036C,YKL085W,YKR067W,YLL024C,YMR173W,YMR173W-A,YNL159C,YNL160W,YOR227W,YJL164C,YKL035W,YKL062W,YDR085C,YML057W,YMR119W,YNL241C,YPL123C,YDL180W,YDR453C,YHR008C,YKR066C,YLR109W,YNL134C,YMR315W,
RLM1	YBR072W,YER103W,YHR087W,YLL026W,YMR251W-A,YHR104W,YAL005C,YGR088W,YLL024C,YML100W,YMR173W,YMR173W-A,YNL160W,YOR227W,YDR258C,YDR077W,YDR085C,YGL259W,YHR194W,YJL159W,YKL096W,YKR091W,
HAP2	YDR031W,YOR230W,YPL265W,YGR183C,YHR051W,YLR257W,YOL023W,YDL181W,YER177W,YGL062W,YEL012W,YGL181W,YGL191W,YGR243W,YKL148C,YKR016W,YML120C,YDL161W,YDR003W,
HAP4	YDR031W,YOR230W,YPL265W,YGR183C,YHR051W,YLR257W,YOL023W,YDL181W,YER177W,YGL062W,YEL012W,YGL181W,YGL191W,YGR243W,YKL148C,YKR016W,YML120C,YDL161W,YDR003W,
HAP3	YDR031W,YOR230W,YPL265W,YGR183C,YHR051W,YLR257W,YOL023W,YDL181W,YER177W,YGL062W,YEL012W,YGL181W,YGL191W,YGR243W,YKL148C,YKR016W,YML120C,YDL161W,YDR003W,
GCN4	YDR481C,YOR303W,YFL021W,YIR034C,YNL130C,YGL184C,YJL088W,YJR025C,YIL116W,YLL009C,YHR071W,YPL111W,YMR136W,YMR195W,YNL036W,YPL135W,
