# Supplementary material for: High-resolution analysis of condition-specific regulatory modules in Saccharomyces cerevisiae
Source: Genome Biol. 2008 Jan 3;9(1):R2. doi: 10.1186/gb-2008-9-1-r2 (PMC2395236; doi:10.1186/gb-2008-9-1-r2)
Supplement: Additional data file 11 — Matrices describing all EPMs and RMs, including lists of synergistic pairs of regulators. [file gb-2008-9-1-r2-S11.zip › ORFListPerTFs.NitrogenDepletion.union.txt]

STE12	YBR083W,YDL127W,YDR309C,YFL039C,YHR005C,YMR199W,YNL043C,YDR146C,YNL192W,YDR086C,YER155C,YKL104C,YKR013W,YLR084C,YLR230W,YOR315W,YBL023C,YCL061C,YDL003W,YDR451C,YDR507C,YER070W,YGR109C,YGR189C,YIL026C,YJL074C,YJL080C,YJR030C,YMR144W,YMR179W,YMR215W,YMR304C-A,YMR305C,YNL079C,YNL154C,YNR009W,YNR044W,YOR074C,YPR120C,YFL008W,YGL012W,YKL101W,YLR342W,YMR078C,YMR307W,YNL102W,YPL241C,YPR175W,YDR144C,YLR42…
MBP1	YBR078W,YBR162C,YDL055C,YDL127W,YDR309C,YDR451C,YDR501W,YDR507C,YER070W,YER146W,YGR109C,YGR151C,YGR152C,YGR189C,YGR221C,YIL123W,YJL187C,YJR054W,YKR013W,YLR332W,YMR144W,YMR179W,YMR199W,YMR304C-A,YMR305C,YMR307W,YNL300W,YOR315W,YPL163C,YPR159W,YDL003W,YEL040W,YHR193C,YJL092W,YKR042W,YLR342W,YMR215W,YNR009W,YNR044W,YOR074C,YIL140W,YJL088W,YOL007C,YBR083W,YFL039C,YHR005C,YNL043C,YDR146C,YNL192W,YDR08…
SWI6	YBR078W,YBR162C,YDL055C,YDL127W,YDR309C,YDR451C,YDR501W,YDR507C,YER070W,YER146W,YGR109C,YGR151C,YGR152C,YGR189C,YGR221C,YIL123W,YJL187C,YJR054W,YKR013W,YLR332W,YMR144W,YMR179W,YMR199W,YMR304C-A,YMR305C,YMR307W,YNL300W,YOR315W,YPL163C,YPR159W,YDL003W,YEL040W,YHR193C,YJL092W,YKR042W,YLR342W,YMR215W,YNR009W,YNR044W,YOR074C,YIL140W,YJL088W,YOL007C,YBR083W,YFL039C,YHR005C,YNL043C,YDR146C,YNL192W,YDR08…
FKH2	YAR018C,YBR133C,YDL018C,YDR146C,YGR229C,YHR152W,YJL051W,YJR092W,YJR109C,YLR084C,YMR144W,YMR198W,YMR199W,YOR315W,YPR035W,YPR119W,YGL021W,YMR032W,YOR239W,YOR240W,YBR158W,YCR065W,YDR261C,YDR451C,YGR279C,YHR005C,YBR162C,YJL158C,YMR011W,YMR304C-A,YMR305C,YEL040W,YGL202W,YHR098C,YIL015W,YIL123W,YIL158W,YLR131C,YPR113W,YDR190C,YJL157C,YKL209C,YKR042W,YNL058C,YDR189W,YMR001C,YAL029C,YBR078W,YER070W,YGL00…
DIG1	YBR083W,YDL127W,YDR309C,YFL039C,YHR005C,YMR199W,YNL043C,YDR146C,YNL192W,YDR086C,YER155C,YKL104C,YKR013W,YLR084C,YLR230W,YOR315W,YCR065W,YDR501W,YGR109C,YGR221C,YLR342W,YMR307W,YOL007C,YOR247W,YOR248W,YPL255W,YPL256C,YBL017C,YCL027W,YLR452C,YIL015W,YJL170C,YML047C,YCR023C,YKL096W,YLR114C,YNL298W,YBR158W,YDR261C,YDR451C,YGR279C,YBR162C,YJL158C,YMR011W,YMR304C-A,YMR305C,YDR210W,YGL062W,YHR084W,YNL27…
SWI4	YBR078W,YBR162C,YDL055C,YDL127W,YDR309C,YDR451C,YDR501W,YDR507C,YER070W,YER146W,YGR109C,YGR151C,YGR152C,YGR189C,YGR221C,YIL123W,YJL187C,YJR054W,YKR013W,YLR332W,YMR144W,YMR179W,YMR199W,YMR304C-A,YMR305C,YMR307W,YNL300W,YOR315W,YPL163C,YPR159W,YDL003W,YEL040W,YHR193C,YJL092W,YKR042W,YLR342W,YMR215W,YNR009W,YNR044W,YOR074C,YIL140W,YJL088W,YOL007C,YBR083W,YFL039C,YHR005C,YNL043C,YDR146C,YNL192W,YDR08…
FKH1	YAR018C,YBR133C,YDL018C,YDR146C,YGR229C,YHR152W,YJL051W,YJR092W,YJR109C,YLR084C,YMR144W,YMR198W,YMR199W,YOR315W,YPR035W,YPR119W,YGL021W,YMR032W,YOR239W,YOR240W,YDR451C,YEL040W,YGL202W,YHR098C,YIL015W,YIL123W,YIL158W,YLR131C,YPR113W,YDR190C,YHR005C,YJL157C,YJL158C,YKL209C,YKR042W,YNL058C,YDR189W,YMR001C,YAL029C,YBR078W,YER070W,YGL008C,YGL116W,YGL257C,YLR190W,YML052W,YMR215W,YOR247W,YOR248W,YPL141C…
MCM1	YBR078W,YDL003W,YDL055C,YDR309C,YDR451C,YDR507C,YEL040W,YER070W,YGR109C,YGR189C,YHR193C,YIL123W,YJL092W,YKR013W,YKR042W,YLR342W,YMR199W,YMR215W,YMR304C-A,YNL300W,YNR009W,YNR044W,YOR074C,YOR315W,YPR159W,YOR153W,YER146W,YGL012W,YKL096W,YLR112W,YLR413W,YMR011W,YOL028C,YHR023W,YJL076W,YJL158C,YLR084C,YMR308C,YPR119W,YCR065W,YDR501W,YGR221C,YMR307W,YOL007C,YOR247W,YOR248W,YPL255W,YPL256C,YBL017C,YBR08…
GCN4	YDR501W,YGR204W,YHR193C,YJL192C,YLR027C,YLR179C,YLR180W,YGL012W,YBL076C,YDR127W,YDR341C,YER069W,YGL125W,YGR267C,YHR162W,YJL088W,YJR109C,YMR062C,YNL104C,YNR050C,YOL140W,YOR108W,YOR222W,YPL273W,YBR218C,YCR053W,YDR508C,YFL022C,YGL186C,YGL202W,YGR094W,YHR023W,YHR024C,YHR025W,YJR025C,YKL211C,YCR094W,YDL225W,YDL226C,YDR257C,YER157W,YGL151W,YJL002C,YKL081W,YKL104C,YKR016W,YLR378C,YMR189W,YNL090W,YOR074C…
TYE7	YFL010C,YJL172W,YOR164C,YOR165W,YPL253C,YDL058W,YDL225W,YDL226C,YNL057W,YNL059C,YLR428C,YLR430W,YMR054W,YNL037C,YAL026C,YCR088W,YCR093W,YCR106W,YDL052C,YDL121C,YDR508C,YER043C,YGL207W,YGR116W,YHR098C,YIR006C,YJL168C,YJR139C,YLR301W,YLR410W,YMR301C,YNL283C,YOR303W,YPL235W,YPL254W,YAL007C,YBL017C,YBR133C,YGL257C,YJR088C,YBR146W,YDL193W,YJR137C,YLR330W,YMR060C,YMR198W,YPR129W,YAL012W,YFR030W,YGL201C…
TEC1	YBL017C,YBR083W,YCL027W,YDL127W,YDR210W,YFL039C,YGL062W,YHR084W,YNL279W,YOR315W,YBR040W,YDR309C,YEL040W,YGL032C,YKL104C,YNR044W,YAR015W,YHR005C,YLR084C,YNL283C,YOL105C,YAR010C,YBR012W-A,YBR012W-B,YGR014W,YNL145W,YDR461W,YIL123W,YPL163C,YDR544C,YDR545W,YHL049C,YLR462W,YLR463C,YLR466W,YLR467W,YPR202W,YPR203W,YER189W,YER190W,YJL225C,YIL177C,YLL066C,YEL074W,YEL075C,YFL064C,YFL065C,YNL338W,YEL076C,YEL…
NDD1	YBR078W,YDL003W,YDL055C,YDR309C,YDR451C,YDR507C,YEL040W,YER070W,YGR109C,YGR189C,YHR193C,YIL123W,YJL092W,YKR013W,YKR042W,YLR342W,YMR199W,YMR215W,YMR304C-A,YNL300W,YNR009W,YNR044W,YOR074C,YOR315W,YPR159W,YDR146C,YGL202W,YHR098C,YIL015W,YIL158W,YJR092W,YLR084C,YLR131C,YPR113W,YPR119W,YDR190C,YGL021W,YHR005C,YJL157C,YJL158C,YKL209C,YMR032W,YNL058C,YAR018C,YDR189W,YGR229C,YHR152W,YJL051W,YMR001C,YMR14…
INO4	YDR146C,YGL116W,YJL167W,YNL044W,YNR017W,YBR029C,YDR050C,YDR497C,YJR105W,YKL182W,YLR183C,YMR229C,YIL054W,YCL037C,YJL200C,YDR129C,YDR147W,YER026C,YHR123W,YNL169C,
RLM1	YBL017C,YBR083W,YCL027W,YDL127W,YDR210W,YFL039C,YGL062W,YHR084W,YNL279W,YOR315W,YBR040W,YDR309C,YEL040W,YGL032C,YKL104C,YNR044W,YAR015W,YHR005C,YLR084C,YNL283C,YOL105C,YEL001C,YHR193C,YLR332W,YLR342W,YML124C,YMR013C,YNR050C,YDR461W,YFL026W,YGR014W,YGR189C,YIL015W,YIL123W,YKL096W,YNL145W,YOR247W,YOR248W,YBR158W,YER160C,YGL028C,YJL157C,YJR054W,YMR045C,YMR046C,YMR305C,YCR023C,YGL116W,YKL209C,YMR246W…
CBF1	YAL026C,YCR088W,YCR093W,YCR106W,YDL052C,YDL058W,YDL121C,YDR508C,YER043C,YGL207W,YGR116W,YHR098C,YIR006C,YJL168C,YJR139C,YLR301W,YLR410W,YMR301C,YNL037C,YNL283C,YOR303W,YPL235W,YPL254W,YJL071W,YOL064C,YDL054C,YDR510W,YPR145W,YPR167C,YAL012W,YFR030W,YGL201C,YJL060W,YJR137C,YLR092W,YNL277W,YGR055W,YJR010W,YKL001C,YLR303W,YDL120W,YDR268W,YGL252C,YMR198W,YPR072W,YGR204W,YBR145W,YBR248C,YER055C,YER091C…
MET32	YDR501W,YGR204W,YHR193C,YJL192C,YLR027C,YLR179C,YLR180W,YGL012W,YER134C,YHR117W,YLR089C,YML072C,YLR301W,YLR428C,YLR430W,YAL012W,YFR030W,YGL201C,YJL060W,YJR137C,YLR092W,YNL277W,YOL064C,YPR167C,YGR055W,YJR010W,YKL001C,YLR303W,YBR145W,YBR248C,YER055C,YER091C,YGL125W,YIL074C,YML018C,YNL104C,YNL220W,YNL221C,YPL250C,YAL035W,YDL058W,YER007C-A,YMR144W,
XBP1	YBR083W,YDL174C,YER146W,YGR176W,YKR042W,YMR220W,YNR043W,YOL028C,YDR451C,YGR189C,YIL140W,YJL088W,YMR304C-A,YMR305C,YMR307W,YNL300W,YOL007C,YDL127W,YDR309C,YFL039C,YHR005C,YMR199W,YNL043C,YDR146C,YNL192W,YDR086C,YER155C,YKL104C,YKR013W,YLR084C,YLR230W,YOR315W,YDR501W,YGR204W,YHR193C,YJL192C,YLR027C,YLR179C,YLR180W,YGL012W,YBR166C,YDR292C,YFR007W,YIL115C,YJR054W,YML072C,YOR239W,YOR240W,YEL040W,YKL09…
STB1	YBR078W,YBR162C,YDL055C,YDL127W,YDR309C,YDR451C,YDR501W,YDR507C,YER070W,YER146W,YGR109C,YGR151C,YGR152C,YGR189C,YGR221C,YIL123W,YJL187C,YJR054W,YKR013W,YLR332W,YMR144W,YMR179W,YMR199W,YMR304C-A,YMR305C,YMR307W,YNL300W,YOR315W,YPL163C,YPR159W,YDL003W,YEL040W,YHR193C,YJL092W,YKR042W,YLR342W,YMR215W,YNR009W,YNR044W,YOR074C,YIL140W,YJL088W,YOL007C,YBR083W,YFL039C,YHR005C,YNL043C,YDR146C,YNL192W,YDR08…
HSF1	YDR071C,YDR158W,YFL039C,YGR198W,YJL074C,YLR042C,YLR293C,YOR299W,YPR175W,YBL076C,YDR127W,YCL024W,YDR047W,YKL118W,YKR042W,YFL022C,YIR032C,YJL088W,YJL172W,YJR109C,YOR222W,YOR315W,YPR035W,YJL130C,YJR026W,YJR027W,YJR028W,YJR029W,YNL037C,YMR287C,YAL023C,YBR017C,YGL137W,YGR260W,YJR025C,YOR254C,YOR313C,YOR314W,YBR210W,YDR011W,YDR084C,YER138C,YGR218W,YJR088C,YMR315W,YOR086C,YPL061W,YBL059W,YHR156C,YCR021C…
ABF1	YDR501W,YGR204W,YHR193C,YJL192C,YLR027C,YLR179C,YLR180W,YGL012W,YCR005C,YGL195W,YBR283C,YDL095W,YDL143W,YDL182W,YJL002C,YKL054C,YMR012W,YOR260W,YBL076C,YDR127W,YDR341C,YER069W,YGL125W,YGR267C,YHR162W,YJL088W,YJR109C,YMR062C,YNL104C,YNR050C,YOL140W,YOR108W,YOR222W,YPL273W,YBR218C,YCR053W,YDR508C,YFL022C,YGL186C,YGL202W,YGR094W,YHR023W,YHR024C,YHR025W,YJR025C,YKL211C,YBL077W,YDR309C,YOL104C,YPL160W…
RTG3	YHR117W,YJL222W,YLR089C,YLR176C,YML072C,YAR009C,YDL092W,YDL094C,YER134C,YIL115C,YLR301W,YLR428C,YLR430W,YDR508C,YGR157W,YIR033W,YLR304C,YOL058W,YLR316C,YDL013W,YCR020C-A,YDR067C,YMR228W,YCR021C,YCR107W,YGR142W,YKL071W,YDR317W,YFR017C,YDR078C,YJR011C,YBL043W,
YHP1	YCR005C,YGL195W,YBR283C,YDL095W,YDL143W,YDL182W,YGL012W,YJL002C,YKL054C,YMR012W,YOR260W,YDL058W,YDL225W,YDL226C,YNL057W,YNL059C,YLR428C,YLR430W,YMR054W,YNL037C,
YOX1	YDL173W,YDL174C,YFL022C,YJL080C,YPL050C,YBR078W,YDL003W,YDL055C,YDR309C,YDR451C,YDR507C,YEL040W,YER070W,YGR109C,YGR189C,YHR193C,YIL123W,YJL092W,YKR013W,YKR042W,YLR342W,YMR199W,YMR215W,YMR304C-A,YNL300W,YNR009W,YNR044W,YOR074C,YOR315W,YPR159W,
GCR1	YAR018C,YBR133C,YDL018C,YDR146C,YGR229C,YHR152W,YJL051W,YJR092W,YJR109C,YLR084C,YMR144W,YMR198W,YMR199W,YOR315W,YPR035W,YPR119W,YGL021W,YMR032W,YOR239W,YOR240W,YDR189W,YHR098C,YKR042W,YMR001C,YBR029C,YDR050C,YDR497C,YJR105W,YKL182W,YBR196C,YKL060C,YAL038W,YGR240C,YHR174W,YOL086C,YLR044C,YPL253C,YER177W,YMR205C,YNL066W,YAR010C,YBR012W-A,YBR012W-B,YGR014W,YNL145W,YDR461W,YIL123W,YPL163C,YAR009C,YER…
REB1	YBL077W,YDR309C,YFL022C,YOL104C,YPL160W,YBR283C,YGR264C,YHR064C,YIL145C,YJL076W,YLR332W,YLR413W,YOR315W,YPR035W,YPR159W,YHR133C,YLR020C,YEL001C,YER146W,YDL174C,YDR190C,YGL070C,YGL151W,YGL200C,YJL002C,YKL081W,YLR113W,YML124C,YNL090W,YNL118C,YNL284C,YOR074C,YOR151C,YOR187W,YOR326W,YPR074C,YCR094W,YDL225W,YDL226C,YDR257C,YER157W,YKL104C,YKR016W,YLR378C,YMR189W,YOR128C,YPR055W,YPR119W,YBR096W,YBR171W…
AZF1	YBL077W,YDR309C,YFL022C,YOL104C,YPL160W,YBR283C,YGR264C,YHR064C,YIL145C,YBR078W,YBR162C,YDL055C,YDL127W,YDR451C,YDR501W,YDR507C,YER070W,YER146W,YGR109C,YGR151C,YGR152C,YGR189C,YGR221C,YIL123W,YJL187C,YJR054W,YKR013W,YLR332W,YMR144W,YMR179W,YMR199W,YMR304C-A,YMR305C,YMR307W,YNL300W,YOR315W,YPL163C,YPR159W,YDL003W,YEL040W,YHR193C,YJL092W,YKR042W,YLR342W,YMR215W,YNR009W,YNR044W,YOR074C,YBR158W,YCR06…
LEU3	YCL024W,YDR047W,YKL118W,YKR042W,YFL022C,YIR032C,YJL088W,YJL172W,YJR109C,YOR222W,YOR315W,YPR035W,YBL056W,YDL084W,YDR451C,YEL015W,YER031C,YER070W,YER122C,YFL037W,YGL092W,YGL116W,YGL257C,YHR117W,YIL015W,YIL158W,YJR092W,YMR215W,YOL030W,YOL031C,YPL227C,YPR119W,YKL120W,YLR355C,YMR108W,YER073W,YJR016C,YOR226C,YGL009C,YHR208W,YNL104C,YOR108W,YNL231C,YBR249C,YBR104W,YER086W,YHR019C,YFR030W,YGR204W,YJR010W…
RDS1	YBR083W,YDL174C,YER146W,YGR176W,YKR042W,YMR220W,YNR043W,YOL028C,YDR451C,YGR189C,YIL140W,YJL088W,YMR304C-A,YMR305C,YMR307W,YNL300W,YOL007C,YDR544C,YDR545W,YER189W,YER190W,YJL225C,YLR462W,YLR463C,YLR466W,YLR467W,YPR202W,YPR203W,YHL050C,YIL100W,YPR204W,YAR050W,YEL074W,YEL075C,YEL076C,YEL076C-A,YFL064C,YFL065C,YHL049C,YNL338W,
RLR1	YDR309C,YEL001C,YEL040W,YHR193C,YLR332W,YLR342W,YML124C,YMR013C,YNR050C,YOR315W,YBR158W,YCR065W,YDR261C,YDR451C,YGR279C,YHR005C,YBR162C,YJL158C,YMR011W,YMR304C-A,YMR305C,
PDR1	YDR451C,YGR189C,YIL140W,YJL088W,YKR042W,YMR304C-A,YMR305C,YMR307W,YNL300W,YOL007C,YCL024W,YDR047W,YKL118W,YFL022C,YIR032C,YJL172W,YJR109C,YOR222W,YOR315W,YPR035W,YDR544C,YDR545W,YER189W,YER190W,YLR463C,YLR467W,YHL049C,YJL225C,YLR462W,YLR466W,YPR202W,YPR203W,YBL109W,YAR050W,YNR060W,YIL177C,YLL066C,YIR003W,YEL074W,YEL075C,YFL064C,YFL065C,YNL338W,YEL076C,YEL076C-A,YBL111C,YBL112C,YLR464W,YLR465C,YBL…
BAS1	YJL071W,YOL064C,YDL054C,YDR510W,YPR145W,YPR167C,YDR508C,YJL088W,YOR303W,YEL071W,YER069W,YHR018C,YJR109C,YLR302C,YNR001C,YDL198C,YER089C,YOL058W,YFL028C,YLR049C,YPL269W,YJL175W,YOL140W,YOR073W,YKL120W,YLR355C,YMR108W,YER073W,YJR016C,YOR226C,YBR249C,YBR104W,YER086W,YHR019C,YFR030W,YGR204W,YJR010W,YAL012W,YBR145W,YBR248C,YER055C,YER091C,YGL125W,YIL074C,YJR137C,YLR092W,YLR303W,YML018C,YNL104C,YNL220W…
MET4	YFR030W,YGR204W,YJR010W,YAL012W,YBR145W,YBR248C,YER055C,YER091C,YGL125W,YIL074C,YJR137C,YLR092W,YLR303W,YML018C,YNL104C,YNL220W,YNL221C,YNL277W,YOL064C,YPL250C,YAL035W,YDL058W,YER007C-A,YLR180W,YMR144W,YNL016W,YDR226W,YGR084C,YLR301W,
UGA3	YKL120W,YLR355C,YMR108W,YER073W,YJR016C,YOR226C,YGL009C,YHR208W,YNL104C,YOR108W,YNL231C,YDR544C,YDR545W,YER189W,YER190W,YLR463C,YLR467W,YCR024C-A,YDR186C,YHR033W,YMR015C,YOL136C,YOR344C,YGL055W,YGL187C,YHR007C,YHR051W,
PHO4	YFR030W,YGR204W,YJR010W,YAL012W,YBR145W,YBR248C,YER055C,YER091C,YGL125W,YIL074C,YJR137C,YLR092W,YLR303W,YML018C,YNL104C,YNL220W,YNL221C,YNL277W,YOL064C,YPL250C,YLR180W,YNL016W,YDR226W,YGR084C,YLR301W,YAR050W,YEL074W,YEL075C,YEL076C,YEL076C-A,YPR202W,YPR203W,YDR544C,YNL338W,YBL111C,YBL112C,YLR464W,YLR465C,YLR155C,YLR156W,YLR157C,YLR158C,YLR160C,YCR024C-A,YDR186C,YHR033W,YMR015C,YOL136C,YOR344C,
SWI5	YDL127W,YDL225W,YDL226C,YIR004W,YJL160C,YNL079C,YNL192W,YDL119C,YIL009W,YIL051C,YNL238W,YPL158C,YGL140C,YIL173W,YMR251W-A,YMR261C,YNL328C,YAL017W,YDL224C,YGR086C,YMR173W,YMR173W-A,YAR009C,YBR158W,YDL179W,YDR112W,YER138C,YGL028C,YGR189C,YIL128W,YLR286C,YNL078W,YNL145W,YNL327W,YPR183W,YGR041W,YJL078C,YJL159W,YKL164C,YKL185W,YDR543C,YLL065W,YNL337W,YNL339C,YOR318C,YPL283C,YCR096C,YDR317W,YMR135C,YCR…
MSN4	YAL017W,YDL224C,YGR086C,YMR173W,YMR173W-A,YDR505C,YEL011W,YKR067W,YOR317W,YPR184W,YDR544C,YDR545W,YER189W,YER190W,YJL225C,YLR462W,YLR463C,YLR466W,YLR467W,YPR202W,YPR203W,YBL029W,YBR054W,YBR157C,YDL129W,YER045C,YGR134W,YGR144W,YJR061W,YJR103W,YKL107W,YKR039W,YKR102W,YOR019W,YOR178C,YPL165C,YMR081C,YMR090W,YBR072W,YBR295W,YGR250C,YHL045W,YIL045W,YKL026C,YKL087C,YKL224C,YCR105W,YFR017C,YIL101C,YJL06…
MSN2	YAL017W,YDL224C,YGR086C,YMR173W,YMR173W-A,YDR505C,YEL011W,YKR067W,YOR317W,YPR184W,YNL173C,YFR024C,YFR024C-A,YBL029W,YBR054W,YBR157C,YDL129W,YER045C,YGR134W,YGR144W,YJR061W,YJR103W,YKL107W,YKR039W,YKR102W,YOR019W,YOR178C,YPL165C,YMR081C,YMR090W,YBR072W,YBR295W,YGR250C,YHL045W,YIL045W,YKL026C,YKL087C,YKL224C,YDR169C,YDR275W,YJL141C,YJL142C,YJL153C,YNL129W,YNL171C,YKL123W,YDL020C,YDR151C,YDR154C,YDR…
SKN7	YDR505C,YEL011W,YKR067W,YOR317W,YPR184W,YMR173W,YMR173W-A,YNL173C,YFR024C,YFR024C-A,YAL017W,YDL224C,YGR086C,YBR181C,YBR189W,YBR191W,YDL075W,YDL082W,YDL191W,YDR025W,YDR064W,YDR450W,YER074W,YGL031C,YGL189C,YGR148C,YHR203C,YHR204W,YIL018W,YJL136C,YJL177W,YKL180W,YLR048W,YLR388W,YLR448W,YML024W,YML026C,YML063W,YML073C,YMR142C,YMR143W,YMR242C,YNL069C,YOL040C,YOR096W,YOR312C,YPR132W,YDL083C,YDR418W,YEL…
UME1	YMR173W,YMR173W-A,YNL173C,YFR024C,YFR024C-A,YAL017W,YDL224C,YGR086C,YDR544C,YDR545W,YER189W,YER190W,YLR463C,YLR467W,YJL225C,YLR462W,YLR466W,YPR202W,YPR203W,YEL074W,YEL075C,YFL064C,YFL065C,YHL049C,YNL338W,
ACE2	YER124C,YER125W,YGL028C,YGR041W,YHR143W,YJL078C,YJL159W,YLR286C,YML008C,YNL328C,YNR018W,
SUM1	YCR065W,YDR133C,YDR134C,YER001W,YGL253W,YGR014W,YGR041W,YGR279C,YJL158C,YJR054W,YKL096W,YLR110C,YLR300W,YMR122C,YMR305C,YMR307W,YOR247W,YOR248W,YPL127C,YPL163C,YPR119W,YAL023C,YBR017C,YGL137W,YGR260W,YJR025C,YJR026W,YJR027W,YJR028W,YJR029W,YOR254C,YOR313C,YOR314W,
STB5	YBR210W,YDR011W,YDR084C,YER138C,YGR218W,YJR088C,YMR315W,YOR086C,YPL061W,YJL130C,YJR026W,YJR027W,YJR028W,YJR029W,YNL037C,YMR287C,YAR010C,YBR012W-A,YBR012W-B,YGR014W,YNL145W,YDR461W,YIL123W,YPL163C,YAL023C,YBR017C,YGL137W,YGR260W,YJR025C,YOR254C,YOR313C,YOR314W,
SIG1	YBR038W,YCR065W,YDR452W,YGL008C,YGL116W,YGR092W,YIL158W,YJL158C,YLR190W,YLR300W,YLR378C,YML052W,YNL058C,YNL145W,YOR247W,YOR248W,YDR461W,YFL026W,YGR014W,YGR189C,YIL015W,YIL123W,YKL096W,YBR158W,YER160C,YGL028C,YJL157C,YJR054W,YMR045C,YMR046C,YMR305C,YCR023C,YKL209C,YMR246W,YOL105C,YPL048W,YPL163C,YAR009C,YER138C,YOL030W,YAL023C,YBR017C,YGL137W,YGR260W,YJR025C,YJR026W,YJR027W,YJR028W,YJR029W,YOR254C…
RPN4	YDL007W,YGL161C,YGR231C,YJR090C,YOR157C,YDL097C,YER012W,YER094C,YFR004W,YGL011C,YGL047W,YLR421C,YPL034W,YER078C,YMR035W,YGL010W,YGR223C,YKL007W,YOR367W,YPR103W,
GAT3	YDR545W,YJL225C,YLR463C,YLR466W,YLR467W,YDR544C,YEL074W,YEL075C,YFL064C,YFL065C,YHL049C,YLR462W,YNL338W,YPR202W,YPR203W,YBL111C,YBL112C,YEL076C,YEL076C-A,YLR464W,YLR465C,YDL114W,YDL115C,YDR543C,YFL063W,YIL177C,YNL337W,YNL339C,
YAP5	YDR545W,YER190W,YIL177C,YJL225C,YLL066C,YLR463C,YLR466W,YLR467W,YDR544C,YEL074W,YEL075C,YER189W,YFL064C,YFL065C,YHL049C,YLR462W,YNL338W,YPR202W,YPR203W,YBL111C,YBL112C,YEL076C,YEL076C-A,YLR464W,YLR465C,YDL082W,YDL083C,YDR450W,YGR148C,YIL018W,YJL136C,YPL090C,YPR132W,YGL103W,YHR141C,YIL133C,YJL188C,YJL189W,YLR397C,YKL087C,YLL065W,YOR173W,YHR053C,YHR055C,YKL071W,YDL020C,YFL056C,YFL057C,YLL060C,YLR43…
DAT1	YDR544C,YDR545W,YER189W,YER190W,YLR463C,YLR467W,YCR096C,YDR543C,YNL337W,YNL339C,YPL283C,
GZF3	YDR544C,YDR545W,YER189W,YER190W,YLR463C,YLR467W,YJL225C,YLR462W,YLR466W,YPR202W,YPR203W,YIL177C,YLL066C,YEL074W,YEL075C,YFL064C,YFL065C,YHL049C,YNL338W,YEL076C,YEL076C-A,YDR078C,YDR079W,YJR011C,YKL071W,YMR086C-A,YDR003W,YGR256W,YKL070W,YKR055W,YLR163C,YLR164W,YML007W,YNL007C,YNL158W,YNL159C,YKL087C,YLR214W,YBR228W,YBR257W,YIL146C,YJL023C,YPL147W,YLR064W,YDR438W,YGL121C,YLR005W,YMR017W,YNL334C,YPL…
YAP6	YBL109W,YDR544C,YLR463C,YPR202W,YPR203W,YAR050W,YNR060W,YKL087C,YLL065W,YOR173W,YHR053C,YHR055C,YKL071W,YDL020C,YFL056C,YFL057C,YLL060C,YLR439W,YDR438W,YBR099C,YDR132C,YPL202C,YBR047W,YMR316C-B,YPR201W,YBL059W,YHR156C,YCR021C,YGR142W,YNL007C,YPL170W,YBR008C,YLR297W,YLR298C,YPR085C,YGR144W,YNL249C,YDR067C,YDR256C,YLR108C,YMR137C,YBL029W,YDL245C,YER045C,YIL122W,YIR035C,YJR159W,YKR102W,YOR049C,YOR17…
HAP4	YDR544C,YDR545W,YHL049C,YLR463C,YLR467W,YDL067C,YDL181W,YLR038C,YLR395C,YMR256C,YNL052W,YPL271W,YDR543C,YGL193C,YGR183C,YHR194W,YLL065W,YNL337W,YBR099C,YDL104C,YLR288C,YCL067C,YCR039C,YHR091C,YML088W,YHR111W,YLR453C,YNL339C,YOR318C,YPL283C,YCR096C,YHR030C,YKR105C,YDR317W,YMR135C,YCR107W,YGL191W,YHR001W-A,YIL174W,YIL175W,YKL016C,
HAP1	YBL109W,YDR544C,YLR463C,YPR202W,YPR203W,YAR050W,YNR060W,YER189W,YIR003W,YBL111C,YBL112C,YEL076C,YEL076C-A,YLR464W,YLR465C,YEL074W,YEL075C,YNL338W,YDR543C,YDR545W,YER190W,YKR047W,YLR467W,YMR201C,YNL337W,YNR019W,YCR096C,YNL339C,YPL283C,YDR317W,YLL065W,YMR135C,YCR107W,YDR297W,YER114C,YGL055W,YGL187C,YHR033W,YJL186W,YOL136C,YHR007C,YHR051W,YMR015C,
MAL33	YER189W,YER190W,YHL050C,YIL100W,YPR204W,
GAT1	YDR544C,YDR545W,YER189W,YER190W,YLR463C,YLR467W,YHL049C,YJL225C,YLR462W,YLR466W,YPR202W,YPR203W,YIL177C,YLL066C,YAR050W,YEL074W,YEL075C,YEL076C,YEL076C-A,YFL064C,YFL065C,YNL338W,YBR228W,YBR257W,YIL146C,YJL023C,YKL071W,YPL147W,YLR064W,YDR031W,YHR194W,YHL016C,YLL025W,YLR439W,YMR017W,YCL064C,YDL067C,YGR183C,YIR028W,YOL159C,YDR438W,YGL121C,YJR011C,YLR005W,YNL334C,YPL258C,YPR121W,YJL212C,YLR031W,YKR03…
DAL82	YDR544C,YDR545W,YER189W,YER190W,YLR463C,YLR467W,YHL049C,YJL225C,YLR462W,YLR466W,YPR202W,YPR203W,YIL177C,YLL066C,YAR050W,YEL074W,YEL075C,YEL076C,YEL076C-A,YFL064C,YFL065C,YNL338W,YBL111C,YBL112C,YLR464W,YLR465C,YDR148C,YER079W,YLR189C,YNL040W,YHR001W,YOR230W,YEL060C,YGR010W,YLR461W,YMR041C,YMR086C-A,
STP1	YDR544C,YDR545W,YER189W,YER190W,YJL225C,YLR462W,YLR463C,YLR466W,YLR467W,YPR202W,YPR203W,YEL074W,YEL075C,YFL064C,YFL065C,YHL049C,YNL338W,YEL076C,YEL076C-A,YBL111C,YBL112C,YLR464W,YLR465C,YCR105W,YFR017C,YIL101C,YJL067W,YLR099C,YAL034C,YER116C,YGL124C,YHR096C,YJR058C,YNL144C,YOL109W,YOL128C,YOR338W,YPR030W,YBL029W,YBL043W,YDL245C,YDR441C,YER045C,YJR159W,YMR017W,YMR056C,YMR135C,YOR178C,YPL025C,YDL02…
PDR3	YDR544C,YDR545W,YER189W,YER190W,YJL225C,YLR462W,YLR463C,YLR466W,YLR467W,YPR202W,YPR203W,YEL074W,YEL075C,YFL064C,YFL065C,YHL049C,YNL338W,YEL076C,YEL076C-A,YAR050W,YBL111C,YBL112C,YLR464W,YLR465C,YBR114W,YDR256C,YHR136C,YJL153C,YML042W,YPR030W,YPR151C,YGR043C,YKR009C,YAL054C,YBR222C,YDL020C,YDR160W,YLL056C,YPL170W,YPL236C,YPR201W,YHR195W,YIL101C,YGL261C,YHL045W,YHL046C,YIR041W,YJL223C,YKL224C,YMR05…
RAP1	YDR544C,YEL074W,YEL075C,YFL064C,YFL065C,YHL049C,YLR462W,YNL338W,YPR202W,YPR203W,YEL076C,YEL076C-A,YBR191W,YDR418W,YEL054C,YER074W,YPL198W,YBL087C,YDL082W,YDL083C,YER117W,YIL018W,YIL133C,YNL069C,YJR094W-A,YJR145C,YLR075W,YNL178W,YOL121C,YOR369C,YBR025C,YLR048W,YBL072C,YBR118W,YBR181C,YBR189W,YDR025W,YER056C-A,YER102W,YER131W,YFR031C-A,YGL031C,YGL123W,YGL135W,YGL147C,YGL189C,YGR085C,YGR148C,YHL015W…
PHD1	YAR050W,YEL074W,YEL075C,YEL076C,YEL076C-A,YPR202W,YPR203W,YBL029W,YBL043W,YER045C,YHL027W,YKR075C,YMR056C,YOR049C,YOR107W,YPL026C,YPL177C,YDL245C,YJR159W,YKR102W,YMR135C,YMR137C,YBR114W,YBR157C,YCR098C,YEL070W,YJL105W,YJR094C,YPL024W,YDR154C,YDR155C,YKL062W,YLL019C,YLL020C,YLR257W,YBR054W,YER150W,YHR002W,YKL087C,YNL234W,YPL041C,YBR169C,YDL024C,YDR171W,YGR088W,YNL015W,YNL092W,YPL230W,YIL099W,YJR15…
RCS1	YAR050W,YEL074W,YEL075C,YEL076C,YEL076C-A,YPR202W,YPR203W,YDR544C,YER189W,YFL064C,YFL065C,YHL049C,YLR462W,YNL338W,YBL111C,YBL112C,YLR464W,YLR465C,YDL024C,YGR256W,YLR142W,YGL254W,YHL016C,YLL026W,YLR311C,YLR312C,YDR265W,YGL072C,YGR250C,YMR056C,YMR320W,YPR151C,YHR195W,YIL101C,YGL261C,YHL045W,YHL046C,YIR041W,YJL223C,YKL224C,YNL194C,YOL161C,YOR394W,YPL282C,YCR107W,YEL070W,YHR048W,YLR214W,YMR017W,YPL15…
STB4	YDR544C,YEL074W,YEL075C,YER189W,YFL064C,YFL065C,YHL049C,YLR462W,YNL338W,YPR202W,YPR203W,
MAT1mc	YDR544C,YEL074W,YEL075C,YEL076C,YEL076C-A,YNL338W,YAR050W,YPR202W,YPR203W,YER189W,YFL064C,YFL065C,YHL049C,YLR462W,YBL111C,YBL112C,YLR464W,YLR465C,
RPH1	YDR544C,YEL074W,YEL075C,YEL076C,YEL076C-A,YNL338W,YBL111C,YBL112C,YLR464W,YLR465C,YPL123C,YGR088W,YKL034W,YLL026W,YNL156C,YDR171W,YDR258C,YJL164C,YOR043W,YKL062W,YBR157C,YDR154C,YDR155C,YLL019C,YLL020C,YLR257W,YBR054W,YER150W,YHR002W,YKL087C,YNL234W,YPL041C,YBR169C,YDL024C,YNL015W,YNL092W,YPL230W,YER079W,YHR194W,YHR195W,YJR149W,YLR439W,YML007W,YOR138C,
GAL4	YBL111C,YBL112C,YEL076C,YEL076C-A,YLR464W,YLR465C,YDR544C,YEL074W,YEL075C,YFL064C,YFL065C,YHL049C,YLR462W,YNL338W,YPR202W,YPR203W,YAL054C,YBR222C,YDL020C,YDR160W,YLL056C,YPL170W,YPL236C,YPR201W,YCR105W,YFR017C,YIL101C,YJL067W,YLR099C,YBL029W,YDR043C,YDR441C,YDR536W,YER045C,YHR138C,YIL097W,YJR159W,YKR102W,YOR138C,YPL230W,YBR018C,YBR020W,YBR157C,YCR107W,YDR436W,YER096W,YGR067C,YMR056C,YOL085C,YPR06…
FHL1	YBR191W,YLR367W,YPL198W,YER118C,YLR048W,YDR418W,YEL054C,YER074W,YBL087C,YDL082W,YDL083C,YER117W,YIL018W,YIL133C,YNL069C,YJR094W-A,YJR145C,YLR075W,YNL178W,YOL121C,YOR369C,YBR025C,YBL072C,YBR118W,YBR181C,YBR189W,YDR025W,YER056C-A,YER102W,YER131W,YFR031C-A,YGL031C,YGL123W,YGL135W,YGL147C,YGL189C,YGR085C,YGR148C,YHL015W,YHL033C,YHR203C,YHR204W,YJL177W,YJL190C,YJR123W,YKL180W,YLL045C,YLR029C,YLR264W,Y…
SFP1	YBR191W,YDR418W,YEL054C,YER074W,YPL198W,YBL087C,YDL082W,YDL083C,YER117W,YIL018W,YIL133C,YNL069C,YJR094W-A,YJR145C,YLR075W,YNL178W,YOL121C,YOR369C,YBR025C,YLR048W,YBL072C,YBR118W,YBR181C,YBR189W,YDR025W,YER056C-A,YER102W,YER131W,YFR031C-A,YGL031C,YGL123W,YGL135W,YGL147C,YGL189C,YGR085C,YGR148C,YHL015W,YHL033C,YHR203C,YHR204W,YJL177W,YJL190C,YJR123W,YKL180W,YLL045C,YLR029C,YLR264W,YLR325C,YLR340W,Y…
SMP1	YBR191W,YDR418W,YEL054C,YER074W,YPL198W,YBL087C,YBR190W,YDL060W,YDL061C,YIL133C,YMR014W,YOL121C,YPL251W,
AFT2	YBR181C,YBR189W,YBR191W,YDL075W,YDL082W,YDL191W,YDR025W,YDR064W,YDR450W,YER074W,YGL031C,YGL189C,YGR148C,YHR203C,YHR204W,YIL018W,YJL136C,YJL177W,YKL180W,YLR048W,YLR388W,YLR448W,YML024W,YML026C,YML063W,YML073C,YMR142C,YMR143W,YMR242C,YNL069C,YOL040C,YOR096W,YOR312C,YPR132W,YBL087C,YBR048W,YDL083C,YGL135W,YGR118W,YIL133C,YJR123W,YLR185W,YOL121C,YPL090C,YPR102C,YDR418W,YEL054C,YFR031C-A,YGL123W,YJL13…
SUT1	YDL082W,YDL083C,YDR450W,YIL018W,YJL190C,YBR181C,YBR189W,YBR191W,YDL075W,YDL191W,YDR025W,YDR064W,YER074W,YGL031C,YGL189C,YGR148C,YHR203C,YHR204W,YJL136C,YJL177W,YKL180W,YLR048W,YLR388W,YLR448W,YML024W,YML026C,YML063W,YML073C,YMR142C,YMR143W,YMR242C,YNL069C,YOL040C,YOR096W,YOR312C,YPR132W,YDR418W,YEL054C,YFR031C-A,YGL123W,YJL135W,YNL096C,YOL039W,YPL131W,YPR102C,YAL034C,YER116C,YGL124C,YHR096C,YJR05…
RME1	YGL135W,YJL148W,YLR061W,YLR367W,YPL143W,YPL198W,
GCR2	YJL148W,YLR264W,YOL121C,YPL251W,YGL102C,YMR014W,
ROX1	YGL135W,YJL148W,YMR014W,YOL121C,YPR010C,YBL029W,YDR441C,YGL134W,YHR194W,YJL045W,YJR159W,YMR017W,YOL026C,YPL230W,YCR107W,YHR048W,YOR319W,YPR126C,YPR127W,YPR201W,YGL013C,YJR158W,YBL113C,YHR091C,YOR032C,YEL070W,YGL136C,YMR135C,YDR543C,YER185W,YLL065W,YNL337W,YOR318C,YOL146W,YPR200C,
SOK2	YBL029W,YBL043W,YDL245C,YDR441C,YER045C,YJR159W,YMR017W,YMR056C,YMR135C,YOR178C,YPL025C,YAL061W,YER028C,YER034W,YIL099W,YJR127C,YKL044W,YMR136W,YPL026C,YPL056C,YPR013C,
NRG1	YBL029W,YDR043C,YDR441C,YDR536W,YER045C,YHR138C,YIL097W,YJR159W,YKR102W,YOR138C,YPL230W,YBR018C,YBR020W,YBR157C,YCR107W,YDR436W,YER096W,YGR067C,YMR056C,YOL085C,YPR061C,YPR158W,YHR195W,YIL101C,YGL261C,YHL045W,YHL046C,YIR041W,YJL223C,YKL224C,YNL194C,YOL161C,YOR394W,YPL282C,YPR151C,YKR097W,YOL159C,YPL156C,YDL245C,YFR017C,YMR017W,YCR105W,YPL025C,YAL037W,YBR071W,YEL044W,YHR134W,YJR129C,YEL070W,YFL059W…
YAP7	YKL087C,YLL065W,YOR173W,YHR053C,YHR055C,YKL071W,YDL020C,YFL056C,YFL057C,YLL060C,YLR439W,YDR438W,YBR099C,YDR132C,YPL202C,YBR047W,YMR316C-B,YPR201W,YDR078C,YDR079W,YJR011C,YMR086C-A,YDR003W,YGR256W,YKL070W,YKR055W,YLR163C,YLR164W,YML007W,YNL007C,YNL158W,YNL159C,YLR214W,YBR008C,YLR297W,YLR298C,YPL170W,YPR085C,YGR144W,YNL249C,YBL059W,YDR067C,YHR156C,YCR021C,YDR256C,YLR108C,YGR142W,YMR137C,YBR255W,YDL…
CIN5	YBL029W,YBR054W,YBR157C,YDL129W,YER045C,YGR134W,YGR144W,YJR061W,YJR103W,YKL107W,YKR039W,YKR102W,YOR019W,YOR178C,YPL165C,YMR081C,YMR090W,YBR072W,YBR295W,YGR250C,YHL045W,YIL045W,YKL026C,YKL087C,YKL224C,YHR195W,YIL101C,YGL261C,YHL046C,YIR041W,YJL223C,YMR056C,YNL194C,YOL161C,YOR394W,YPL282C,YPR151C,YDR441C,YJR094C,YPL062W,YCR021C,YMR172C-A,YLR030W,YOL135C,YER028C,YKL132C,YLL054C,YOL109W,YOR047C,YPL27…
THI2	YDR179C,YDR179W-A,YCR020C-A,YDR048C,YLR004C,YNL333W,YDR438W,YGL121C,YJR011C,YLR005W,YMR017W,YNL334C,YPL258C,YPR121W,
RIM101	YCR107W,YBL029W,YCR021C,YDR441C,YER045C,YMR017W,YMR172C-A,YDR282C,YDR285W,YAL063C,YEL070W,YIL170W,YJL219W,YMR135C,
PUT3	YBR114W,YDR256C,YHR136C,YJL153C,YML042W,YPR030W,YPR151C,YGR043C,YKR009C,YBL029W,YBL043W,YDL245C,YDR441C,YER045C,YJR159W,YMR017W,YMR056C,YMR135C,YOR178C,YPL025C,YDL024C,YGR256W,YLR142W,YGL254W,YHL016C,YLL026W,YLR311C,YLR312C,YDR265W,YGL072C,YGR250C,YMR320W,YBR020W,YCR020C-A,YDR048C,YLR174W,YHL027W,YKR075C,YOR049C,YOR107W,YPL026C,YPL177C,YCR107W,YEL070W,YHR048W,YLR214W,YPL156C,YAL053W,YBL064C,YBL07…
MOT3	YDL245C,YHL016C,YJR159W,YCR021C,YGR142W,YOL085C,YNL129W,
MGA1	YBL059W,YDR067C,YKR087C,YMR134W,YPL071C,
DAL80	YBL059W,YDR067C,YHR156C,YLR439W,YOL043C,YOR319W,YBL018C,YDL049C,YDR543C,YHR157W,YKL049C,YNL337W,YOR318C,
UME6	YBL029W,YBR054W,YBR157C,YDL129W,YER045C,YGR134W,YGR144W,YJR061W,YJR103W,YKL107W,YKR039W,YKR102W,YOR019W,YOR178C,YPL165C,YMR081C,YMR090W,YBR072W,YBR295W,YGR250C,YHL045W,YIL045W,YKL026C,YKL087C,YKL224C,YCR105W,YFR017C,YIL101C,YJL067W,YLR099C,YAL034C,YER116C,YGL124C,YHR096C,YJR058C,YNL144C,YOL109W,YOL128C,YOR338W,YPR030W,YHR195W,YGL261C,YHL046C,YIR041W,YJL223C,YMR056C,YNL194C,YOL161C,YOR394W,YPL282C…
SIP4	YAL034C,YER116C,YGL124C,YHR096C,YJR058C,YNL144C,YOL109W,YOL128C,YOR338W,YPR030W,YAL054C,YGR067C,YJL045W,YJR119C,YLL037W,YLL039C,YLR297W,YMR101C,YNL149C,YOL131W,YOR100C,YJR095W,YLR260W,YMR040W,YDR092W,YER179W,YGL250W,YGL251C,YJL089W,YLR317W,YOL100W,YHR124W,YHR021W-A,YPR131C,
ARR1	YKL087C,YLL065W,YOR173W,YHR053C,YHR055C,YKL071W,YDL020C,YFL056C,YFL057C,YLL060C,YLR439W,YDR438W,YBR099C,YDR132C,YPL202C,YBR047W,YMR316C-B,YPR201W,YBL059W,YHR156C,YCR021C,YGR142W,YNL007C,YPL170W,YBR008C,YLR297W,YLR298C,YPR085C,YGR144W,YNL249C,YDR067C,YDR256C,YLR108C,YMR137C,
YAP3	YKL087C,YLL065W,YOR173W,YHR053C,YHR055C,YKL071W,YDL020C,YFL056C,YFL057C,YLL060C,YLR439W,YDR438W,YBR099C,YDR132C,YPL202C,YBR047W,YMR316C-B,YPR201W,YBL059W,YHR156C,YCR021C,YGR142W,YNL007C,YPL170W,YBR008C,YLR297W,YLR298C,YPR085C,YGR144W,YNL249C,YDR067C,YDR256C,YLR108C,YMR137C,
CAD1	YDL020C,YFL056C,YFL057C,YLL060C,YLR439W,YDR438W,YBR099C,YDR132C,YKL087C,YPL202C,YBR047W,YMR316C-B,YPR201W,YOR173W,YBL059W,YHR156C,YCR021C,YGR142W,YNL007C,YPL170W,YDR078C,YDR079W,YJR011C,YKL071W,YMR086C-A,YDR003W,YGR256W,YKL070W,YKR055W,YLR163C,YLR164W,YML007W,YNL158W,YNL159C,YLR214W,YBR222C,YLL056C,YNL117W,YBR008C,YHR053C,YHR055C,YLR297W,YLR298C,YPR085C,YGR144W,YNL249C,YDR067C,YDR256C,YLR108C,YMR…
GLN3	YDR031W,YHR194W,YJL023C,YHL016C,YLL025W,YLR439W,YMR017W,YCL064C,YDL067C,YGR183C,YIR028W,YOL159C,YDR438W,YGL121C,YJR011C,YLR005W,YNL334C,YPL258C,YPR121W,YJL212C,YLR031W,YKR039W,YLR142W,YIL099W,YJR158W,YKL062W,YIL176C,YPL230W,YBR255W,YDL204W,YDR317W,YDR533C,YJR103W,YLR299W,YNL176C,YOR008C,YKL071W,YOL151W,YCL035C,YER079W,YFR045W,YKL142W,YHR137W,YBL064C,YPR040W,YEL060C,YGR010W,YLR137W,YMR041C,YMR253C…
GAL80	YBR114W,YDR256C,YHR136C,YJL153C,YML042W,YPR030W,YPR151C,YGR043C,YKR009C,YDL024C,YGR256W,YLR142W,YGL254W,YHL016C,YLL026W,YLR311C,YLR312C,YDR265W,YGL072C,YGR250C,YMR056C,YMR320W,YIL099W,YMR136W,YOR348C,YPR013C,YIL050W,YIL113W,YKR075C,YOL126C,YAL061W,YER028C,YER034W,YJR127C,YKL044W,YPL026C,YPL056C,
SPT2	YDR441C,YJR094C,YPL062W,YCR021C,YMR172C-A,YLR030W,YOL135C,YHR195W,YIL101C,YGL261C,YHL045W,YHL046C,YIR041W,YJL223C,YKL224C,YMR056C,YNL194C,YOL161C,YOR394W,YPL282C,YPR151C,
HAP2	YDL067C,YDL181W,YLR038C,YLR395C,YMR256C,YNL052W,YPL271W,YDR543C,YGL193C,YGR183C,YHR194W,YLL065W,YNL337W,YBR099C,YDL104C,YLR288C,YNL339C,YOR318C,YPL283C,YCR096C,YHR030C,YKR105C,YDR317W,YMR135C,YCR107W,YHR001W-A,YOR154W,YBL043W,YEL009C,YLL016W,
HAP3	YDL067C,YDL181W,YLR038C,YLR395C,YMR256C,YNL052W,YPL271W,YDR543C,YGL193C,YGR183C,YHR194W,YLL065W,YNL337W,YBR099C,YDL104C,YLR288C,YNL339C,YOR318C,YPL283C,YCR096C,YHR030C,YKR105C,YDR317W,YMR135C,YCR107W,
YAP1	YBR047W,YKL087C,YMR316C-B,YPR201W,YDL020C,YOR173W,YBL059W,YHR156C,YCR021C,YGR142W,YNL007C,YPL170W,YLL065W,YHR053C,YHR055C,YKL071W,
RGT1	YAL054C,YBR222C,YDL020C,YDR160W,YLL056C,YPL170W,YPL236C,YPR201W,YGR067C,YJL045W,YJR119C,YLL037W,YLL039C,YLR297W,YMR101C,YNL149C,YOL131W,YOR100C,YOR338W,YJR095W,YLR260W,YMR040W,YDR043C,YJL105W,YJL116C,YKR097W,YML007W,YML088W,YMR135C,YNL014W,YCR021C,YGR016W,YLR214W,YBR077C,YDR441C,YLR037C,YPL202C,
PHO2	YDR270W,YLR137W,YJR127C,YML120C,YML132W,YMR280C,YHL047C,YKR052C,YLR136C,YOR382W,YIL099W,YMR136W,YOR348C,YPR013C,YIL050W,YIL113W,YKR075C,YOL126C,YAL061W,YER028C,YER034W,YKL044W,YPL026C,YPL056C,
ASH1	YIL099W,YIL122W,YJL153C,YKL163W,YPL056C,
MIG1	YDR535C,YOR049C,YPR013C,YER028C,YIL056W,YKR075C,YMR136W,YIL050W,YIL176C,YKL071W,YKR055W,YOR229W,
