# Supplementary material for: High-resolution analysis of condition-specific regulatory modules in Saccharomyces cerevisiae
Source: Genome Biol. 2008 Jan 3;9(1):R2. doi: 10.1186/gb-2008-9-1-r2 (PMC2395236; doi:10.1186/gb-2008-9-1-r2)
Supplement: Additional data file 11 — Matrices describing all EPMs and RMs, including lists of synergistic pairs of regulators. [file gb-2008-9-1-r2-S11.zip › htmls/ORFListPerTF/C0/ORFListPerTFs.C0.Pat0]

RAP1	YDL127W,YGR041W,YGR283C,YHL029C,YJR147W,YLR397C,YDR188W,YEL076C-A,YHR142W,YJL134W,YLR463C,
ABF1	YBR129C,YDR194C,YHL029C,YJL183W,YKL028W,YMR005W,YMR093W,YOR205C,
YAP5	YBL109W,YHR142W,YJL134W,YLR465C,YPR202W,
TEC1	YBL109W,YHR142W,YJL134W,YLR465C,YPR202W,YBL016W,YHR084W,YHR205W,YDR378C,YEL040W,YGL032C,YLR084C,YMR223W,YNL053W,YJL187C,YLR463C,YCR107W,
MBP1	YER070W,YGL092W,YGR041W,YHR084W,YLR300W,YLR407W,YMR078C,YJL186W,YER001W,YGL012W,YIL140W,YLR342W,
SWI6	YDR526C,YER001W,YGR041W,YJL092W,YJL186W,YLR342W,YGL012W,YIL140W,YBL109W,YHR142W,YJL134W,YLR465C,YPR202W,YDR188W,YEL076C-A,YLR463C,YBL016W,YHR084W,YHR205W,YDR378C,YEL040W,YGL032C,YLR084C,YMR223W,YNL053W,YMR308C,YFL065C,YLR464W,
SWI4	YDR526C,YER001W,YGR041W,YJL092W,YJL186W,YLR342W,YGL012W,YIL140W,YMR308C,YBL109W,YHR142W,YJL134W,YLR465C,YPR202W,YDR188W,YEL076C-A,YLR463C,YBL016W,YHR084W,YHR205W,YDR378C,YEL040W,YGL032C,YLR084C,YMR223W,YNL053W,YFL065C,YLR464W,
STE12	YBL016W,YHR084W,YIL014W,YJL157C,YNL053W,YBL061C,YLR114C,
STB1	YDR526C,YER001W,YGR041W,YJL092W,YJL186W,YLR342W,YGL012W,YIL140W,YMR308C,
PDR1	YBL109W,YHR142W,YJL134W,YLR465C,YPR202W,YFL065C,YLR463C,YLR464W,
