# Supplementary material for: High-resolution analysis of condition-specific regulatory modules in Saccharomyces cerevisiae
Source: Genome Biol. 2008 Jan 3;9(1):R2. doi: 10.1186/gb-2008-9-1-r2 (PMC2395236; doi:10.1186/gb-2008-9-1-r2)
Supplement: Additional data file 11 — Matrices describing all EPMs and RMs, including lists of synergistic pairs of regulators. [file gb-2008-9-1-r2-S11.zip › htmls/ORFListPerTF/C0/ORFListPerTFs.C0.Pat1]

ABF1	YHL049C,YIL128W,YLR462W,YLR463C,YLR464W,YPR202W,YDL122W,YML081W,YMR129W,YNL085W,YOL076W,YEL074W,YEL075C,YEL076C,YEL076C-A,YER189W,YFL064C,YFL065C,YBL109W,YPR203W,
YAP5	YEL074W,YEL075C,YEL076C,YEL076C-A,YER189W,YFL064C,YFL065C,YHL049C,YIL128W,YLR462W,YLR463C,YLR464W,
GAT3	YBL109W,YEL074W,YEL075C,YEL076C,YEL076C-A,YFL064C,YHL049C,YLR462W,YPR203W,
SWI4	YHL049C,YIL128W,YLR462W,YLR463C,YLR464W,YPR202W,YBL109W,YEL074W,YEL075C,YEL076C,YEL076C-A,YFL064C,YPR203W,YER189W,YFL065C,
SWI6	YHL049C,YIL128W,YLR462W,YLR463C,YLR464W,YPR202W,YBL109W,YEL074W,YEL075C,YEL076C,YEL076C-A,YFL064C,YPR203W,YER189W,YFL065C,
TEC1	YBL109W,YEL074W,YEL075C,YEL076C,YEL076C-A,YFL064C,YHL049C,YLR462W,YPR203W,YER189W,YFL065C,YIL128W,YLR463C,YLR464W,
MAT1mc	YBL109W,YEL074W,YEL075C,YEL076C,YEL076C-A,YFL064C,YHL049C,YLR462W,YPR203W,YER189W,YFL065C,YIL128W,YLR463C,YLR464W,
PDR1	YBL109W,YEL074W,YEL075C,YEL076C,YEL076C-A,YFL064C,YHL049C,YLR462W,YPR203W,YER189W,YFL065C,YIL128W,YLR463C,YLR464W,
