# Supplementary material for: High-resolution analysis of condition-specific regulatory modules in Saccharomyces cerevisiae
Source: Genome Biol. 2008 Jan 3;9(1):R2. doi: 10.1186/gb-2008-9-1-r2 (PMC2395236; doi:10.1186/gb-2008-9-1-r2)
Supplement: Additional data file 11 — Matrices describing all EPMs and RMs, including lists of synergistic pairs of regulators. [file gb-2008-9-1-r2-S11.zip › htmls/ORFListPerTF/C0/ORFListPerTFs.C0.Pat10]

UME6	YFL062W,YHL048W,YJR161C,YML132W,YNL336W,YDR055W,YDR077W,YJL088W,YJL152W,YJL153C,YKL163W,YLR360W,YMR315W,YGL104C,YGR149W,YJR044C,YHR028C,YFL021W,YHL030W,YJL045W,YCL057W,YMR297W,YER177W,YGR209C,YHR008C,YLR109W,YNL155W,YPR124W,
MSN2	YDR307W,YJR104C,YLR109W,YNL134C,YGR209C,YER177W,YGR125W,YHR194W,YJL159W,YJR149W,YLR439W,YML004C,YFL062W,YHL048W,YJR161C,YML132W,YNL336W,YHR008C,YNL155W,YPR124W,
SKN7	YFL062W,YHL048W,YJR161C,YML132W,YNL336W,YDR055W,YFL021W,YHL030W,YJL045W,YCL057W,YMR297W,YJL116C,YGR209C,YDR453C,YJR148W,YLR304C,YNL071W,
RPN4	YDR055W,YFL021W,YHL030W,YJL045W,YCL057W,YMR297W,YCR012W,YDR270W,YER095W,YGR209C,YMR275C,YER177W,YHR008C,YLR109W,YNL155W,YPR124W,YJL116C,YDR453C,YJR148W,YLR304C,YNL071W,
SWI5	YDL174C,YDL223C,YJL159W,YJR044C,YKL163W,YLR194C,YNL241C,YNL336W,
SWI6	YER095W,YHR194W,YJL116C,YJR148W,YKL096W,YMR279C,
PHO2	YDR307W,YIL166C,YNL057W,YDR077W,YJL159W,
YAP1	YDR307W,YJR104C,YLR109W,YNL134C,YGR209C,
ACE2	YER177W,YGR125W,YHR194W,YJL159W,YJR149W,YLR439W,YML004C,
MSN4	YDR307W,YIL166C,YNL057W,YDR077W,YJL159W,YER177W,YGR125W,YHR194W,YJR149W,YLR439W,YML004C,YFL062W,YHL048W,YJR161C,YML132W,YNL336W,YDL174C,YDL223C,YJR044C,YKL163W,YLR194C,YNL241C,
SNT2	YER177W,YGR125W,YHR194W,YJL159W,YJR149W,YLR439W,YML004C,YDR286C,YDR287W,YHR028C,YJR148W,YKL178C,YER095W,YJL116C,YKL096W,YMR279C,
SUT1	YFL062W,YHL048W,YJR161C,YML132W,YNL336W,YDL174C,YDL223C,YJL159W,YJR044C,YKL163W,YLR194C,YNL241C,YDR055W,YDR077W,YJL088W,YJL152W,YJL153C,YLR360W,YMR315W,YBL030C,YJR061W,YJR103W,YLR304C,YGR209C,YJL116C,YDR453C,YFL021W,YJR148W,YNL071W,
STP1	YFL062W,YHL048W,YJR161C,YML132W,YNL336W,YDL174C,YDL223C,YJL159W,YJR044C,YKL163W,YLR194C,YNL241C,YDR055W,YFL021W,YHL030W,YJL045W,YCL057W,YMR297W,
LEU3	YDR055W,YDR077W,YJL088W,YJL152W,YJL153C,YKL163W,YLR360W,YMR315W,YJL116C,YGR209C,YDR453C,YFL021W,YJR148W,YLR304C,YNL071W,
PUT3	YDR055W,YDR077W,YJL088W,YJL152W,YJL153C,YKL163W,YLR360W,YMR315W,YJL116C,YGR209C,YDR453C,YFL021W,YJR148W,YLR304C,YNL071W,YER095W,YHR194W,YKL096W,YMR279C,YMR193W,YOR136W,YEL071W,YHR018C,
GAL4	YFL062W,YHL048W,YJR161C,YML132W,YNL336W,YDR055W,YFL021W,YHL030W,YJL045W,YCL057W,YMR297W,
