# Supplementary material for: High-resolution analysis of condition-specific regulatory modules in Saccharomyces cerevisiae
Source: Genome Biol. 2008 Jan 3;9(1):R2. doi: 10.1186/gb-2008-9-1-r2 (PMC2395236; doi:10.1186/gb-2008-9-1-r2)
Supplement: Additional data file 11 — Matrices describing all EPMs and RMs, including lists of synergistic pairs of regulators. [file gb-2008-9-1-r2-S11.zip › htmls/ORFListPerTF/C0/ORFListPerTFs.C0.Pat11]

HSF1	YBR072W,YER103W,YHR087W,YLL026W,YMR251W-A,YHR104W,YAL005C,YGR088W,YLL024C,YML100W,YMR173W,YMR173W-A,YNL160W,YOR227W,YDR258C,YBR039W,YDR377W,YGL191W,YHR001W-A,YHR051W,YKL124W,YBR169C,YDR124W,YDR214W,YGR197C,YJL034W,YJL082W,YJR045C,YKL035W,YLL039C,YLR064W,YLR216C,YLR259C,YMR186W,YNL281W,YOR027W,YPL106C,YPL240C,YBL075C,YER037W,YGL036W,YGL037C,YLR327C,YMR258C,
MSN2	YMR165C,YPR160W,YIL119C,YFL053W,YNL092W,YDR085C,YML057W,YMR119W,YNL241C,YPL123C,YDL180W,YDR453C,YHR008C,YKL085W,YKR066C,YKR067W,YLR109W,YNL134C,YMR315W,YGL104C,YGR149W,YHR021W-A,YHR096C,YJL089W,YJR059W,YLL039C,YOL082W,YOR292C,YPL017C,YPR030W,YDL024C,YLR142W,YOL155C,YLL026W,YLR312C,YGR238C,YLR205C,YMR056C,YMR251W,YPL135W,YPR151C,YKL124W,YAL005C,YBR072W,YBR169C,YDR124W,YDR214W,YDR258C,YER103W,YGR19…
NRG1	YDL024C,YLR142W,YOL155C,YLL026W,YLR312C,YGR238C,YLR205C,YMR056C,YMR251W,YPL135W,YPR151C,YBR037C,YBR139W,YDL022W,YDR148C,YER079W,YFR017C,YJL100W,YJR091C,YJR127C,YKL150W,YKL151C,YMR165C,YNL134C,YNL241C,YPR149W,YPR160W,YDR129C,YER033C,YJL048C,YOR317W,YDR259C,YHR138C,YIL098C,YIL172C,YPL230W,YAL060W,YBR018C,YDR436W,YER096W,YGL157W,YGR237C,YKL096W,YKR066C,YKR067W,YLR267W,YMR135C,YOR136W,YOR227W,YPL265W…
SKN7	YDR085C,YML057W,YMR119W,YNL241C,YPL123C,YDL180W,YDR453C,YHR008C,YKL085W,YKR066C,YKR067W,YLR109W,YNL134C,YMR315W,YDL024C,YLR142W,YOL155C,YLL026W,YLR312C,YGR238C,YLR205C,YMR056C,YMR251W,YPL135W,YPR151C,YBR037C,YBR139W,YDL022W,YDR148C,YER079W,YFR017C,YJL100W,YJR091C,YJR127C,YKL150W,YKL151C,YMR165C,YPR149W,YPR160W,YIL099W,YLL020C,YLR257W,YMR135C,YMR136W,YER150W,YHR002W,YMR251W-A,YNL172W,YDR171W,YDR35…
UME6	YGL104C,YHR021W-A,YHR140W,YKL026C,YMR186W,YGR149W,YHR096C,YJL089W,YJR059W,YLL039C,YOL082W,YOR292C,YPL017C,YPR030W,YKL124W,YAL005C,YBR072W,YBR169C,YDR124W,YDR214W,YDR258C,YER103W,YGR197C,YHR104W,YJL034W,YJL082W,YJR045C,YKL035W,YLR064W,YLR216C,YLR259C,YNL281W,YOR027W,YPL106C,YPL240C,YBL075C,YER037W,YGL036W,YGL037C,YLR327C,YML100W,YMR251W-A,YMR258C,YBR037C,YBR139W,YDL022W,YDR148C,YER079W,YFR017C,YJL…
HAP1	YER044C,YGL161C,YGL191W,YHR001W-A,YHR051W,YLR109W,YLR205C,YDR129C,YER033C,YGR238C,YJL048C,YOR317W,YBR083W,YIL155C,YLR395C,YMR056C,YNL156C,YOR065W,YBL045C,YCR061W,YCR062W,YDR529C,YEL024W,YEL039C,YER053C,YER141W,YFR033C,YGR088W,YGR183C,YGR248W,YJL100W,YLR142W,YML054C,YMR251W-A,YNL155W,
AFT2	YOR227W,YJL068C,YKL103C,YNL241C,YOR383C,YDR270W,YFL042C,YFR024C,YGL010W,YMR279C,YDR475C,YEL012W,YFL043C,YLR205C,YPR151C,YDL115C,YEL060C,YER079W,YFR017C,YIL101C,YLR137W,YBR132C,YGR130C,YNL194C,YPL135W,
SKO1	YDR077W,YHR096C,YKL096W,YMR173W,YMR173W-A,YOR317W,
PUT3	YGL104C,YGR149W,YHR021W-A,YHR096C,YJL089W,YJR059W,YLL039C,YOL082W,YOR292C,YPL017C,YPR030W,YDL024C,YLR142W,YOL155C,YLL026W,YLR312C,YGR238C,YLR205C,YMR056C,YMR251W,YPL135W,YPR151C,YIL099W,YLL020C,YLR257W,YMR135C,YMR136W,YER150W,YHR002W,YMR251W-A,YNL172W,YDR171W,YDR358W,YFL054C,YGR088W,YIL113W,YKL035W,YKL109W,YLR258W,YMR070W,YNR014W,YOR273C,YPL230W,YPR149W,YBL064C,YBL078C,YBR114W,YCR061W,YCR062W,YDL…
SOK2	YDR343C,YEL039C,YER033C,YIL099W,YJL221C,YJR127C,YKL062W,YKL109W,YMR135C,YMR136W,YBR114W,YHL024W,YIL172C,YKR011C,YMR195W,YPL230W,YAL061W,YBL045C,YDR259C,YFR053C,YOR178C,YOR317W,
SUT1	YDL024C,YLR142W,YOL155C,YLL026W,YLR312C,YGR238C,YLR205C,YMR056C,YMR251W,YPL135W,YPR151C,YBR037C,YBR139W,YDL022W,YDR148C,YER079W,YFR017C,YJL100W,YJR091C,YJR127C,YKL150W,YKL151C,YMR165C,YNL134C,YNL241C,YPR149W,YPR160W,YIL099W,YLL020C,YLR257W,YMR135C,YMR136W,YER150W,YHR002W,YMR251W-A,YNL172W,YDR171W,YDR358W,YFL054C,YGR088W,YIL113W,YKL035W,YKL109W,YLR258W,YMR070W,YNR014W,YOR273C,YPL230W,YBL064C,YBL07…
CIN5	YDL149W,YEL069C,YIL172C,YJL221C,YOL157C,YPR184W,YDR259C,YDR505C,YER038C,YKL103C,YKL142W,YKR039W,YKR067W,YLR001C,YOR178C,YOR230W,YOR317W,YPL165C,YMR090W,YMR173W,YMR173W-A,YBR072W,YDR533C,YIL045W,
MSN4	YMR165C,YPR160W,YIL119C,YFL053W,YNL092W,YDR085C,YML057W,YMR119W,YNL241C,YPL123C,YDL180W,YDR453C,YHR008C,YKL085W,YKR066C,YKR067W,YLR109W,YNL134C,YMR315W,YGL104C,YHR021W-A,YHR140W,YKL026C,YMR186W,YGR149W,YHR096C,YJL089W,YJR059W,YLL039C,YOL082W,YOR292C,YPL017C,YPR030W,YDL024C,YLR142W,YOL155C,YLL026W,YLR312C,YGR238C,YLR205C,YMR056C,YMR251W,YPL135W,YPR151C,YKL124W,YAL005C,YBR072W,YBR169C,YDR124W,YDR21…
FKH2	YBR139W,YDL018C,YDR259C,YER079W,YHL024W,YJR091C,YJR127C,YMR105C,YMR197C,YNL172W,YNL173C,YPR149W,YMR031C,YOR230W,YMR258C,
YAP6	YDR259C,YIL099W,YIL172C,YIR014W,YJL221C,YMR135C,YMR136W,YOL151W,YOR178C,YOR181W,YPR149W,YGL157W,YMR103C,YMR152W,YNL134C,YNL241C,YPR127W,YMR258C,YER158C,YGR238C,YJL217W,YDL115C,YGR146C,YMR173W,YMR173W-A,YMR315W,
ROX1	YDR085C,YFR003C,YFR052W,YGR268C,YGR270W,YLR399C,YMR197C,YBR230C,YDR259C,YMR135C,YOR042W,YOR223W,YPL230W,YJL052W,YMR152W,YMR315W,YNL134C,YPL265W,YPR127W,
ACE2	YBR230C,YER079W,YGL229C,YHR195W,YKL142W,YKL150W,YKL151C,YML100W,YMR165C,YMR261C,YNL098C,YNL241C,
MBP1	YER079W,YGR110W,YJL045W,YKL142W,YKL150W,YKL151C,YML004C,YML100W,YMR165C,YNL274C,YMR007W,YMR279C,YPL152W,
PDR3	YGL104C,YHR021W-A,YHR140W,YKL026C,YMR186W,YDL024C,YLR142W,YOL155C,YLL026W,YLR312C,YGR238C,YLR205C,YMR056C,YMR251W,YPL135W,YPR151C,YBR037C,YBR139W,YDL022W,YDR148C,YER079W,YFR017C,YJL100W,YJR091C,YJR127C,YKL150W,YKL151C,YMR165C,YNL134C,YNL241C,YPR149W,YPR160W,YDR380W,YDR421W,YHR137W,YHR138C,YJR008W,YMR027W,YPR026W,YIL099W,YLL020C,YLR257W,YMR135C,YMR136W,YER150W,YHR002W,YMR251W-A,YNL172W,YDR171W,YDR…
STP1	YGL104C,YGR149W,YHR021W-A,YHR096C,YJL089W,YJR059W,YLL039C,YOL082W,YOR292C,YPL017C,YPR030W,YDL024C,YLR142W,YOL155C,YLL026W,YLR312C,YGR238C,YLR205C,YMR056C,YMR251W,YPL135W,YPR151C,YBR037C,YBR139W,YDL022W,YDR148C,YER079W,YFR017C,YJL100W,YJR091C,YJR127C,YKL150W,YKL151C,YMR165C,YNL134C,YNL241C,YPR149W,YPR160W,YIL099W,YLL020C,YLR257W,YMR135C,YMR136W,YER150W,YHR002W,YMR251W-A,YNL172W,YDR171W,YDR358W,YFL…
RPN4	YGL104C,YGR149W,YHR021W-A,YHR096C,YJL089W,YJR059W,YLL039C,YOL082W,YOR292C,YPL017C,YPR030W,YBL064C,YBL078C,YBR114W,YCR061W,YCR062W,YDL193W,YEL024W,YFR017C,YGR268C,YHR137W,YHR138C,YIL033C,YIR014W,YJL102W,YJL103C,YJL152W,YJL153C,YLL019C,YLL020C,YLL029W,YLR438W,YMR186W,YMR195W,YMR291W,YOR100C,YPR006C,YPR151C,YBL015W,YFR015C,YGR043C,YLR259C,YDR085C,YFR003C,YFR052W,YGR270W,YLR399C,YMR197C,YCR004C,YDL00…
ADR1	YDL024C,YLR142W,YOL155C,YLL026W,YLR312C,YGR238C,YLR205C,YMR056C,YMR251W,YPL135W,YPR151C,YIL099W,YLL020C,YLR257W,YMR135C,YMR136W,YER150W,YHR002W,YMR251W-A,YNL172W,YDR171W,YDR358W,YFL054C,YGR088W,YIL113W,YKL035W,YKL109W,YLR258W,YMR070W,YNR014W,YOR273C,YPL230W,YPR149W,YBL064C,YBL078C,YBR114W,YCR061W,YCR062W,YDL193W,YEL024W,YFR017C,YGR268C,YHR137W,YHR138C,YIL033C,YIR014W,YJL089W,YJL102W,YJL103C,YJL15…
UGA3	YDL024C,YLR142W,YOL155C,YLL026W,YLR312C,YGR238C,YLR205C,YMR056C,YMR251W,YPL135W,YPR151C,YBR037C,YBR139W,YDL022W,YDR148C,YER079W,YFR017C,YJL100W,YJR091C,YJR127C,YKL150W,YKL151C,YMR165C,YNL134C,YNL241C,YPR149W,YPR160W,YIL099W,YLL020C,YLR257W,YMR135C,YMR136W,YER150W,YHR002W,YMR251W-A,YNL172W,YDR171W,YDR358W,YFL054C,YGR088W,YIL113W,YKL035W,YKL109W,YLR258W,YMR070W,YNR014W,YOR273C,YPL230W,YBL064C,YBL07…
DAL81	YKL124W,YAL005C,YBR072W,YBR169C,YDR124W,YDR214W,YDR258C,YER103W,YGR197C,YHR104W,YJL034W,YJL082W,YJR045C,YKL035W,YLL039C,YLR064W,YLR216C,YLR259C,YMR186W,YNL281W,YOR027W,YPL106C,YPL240C,YBL075C,YER037W,YGL036W,YGL037C,YLR327C,YML100W,YMR251W-A,YMR258C,YBL064C,YBL078C,YBR114W,YCR061W,YCR062W,YDL193W,YEL024W,YFR017C,YGR268C,YHR137W,YHR138C,YIL033C,YIR014W,YJL089W,YJL102W,YJL103C,YJL152W,YJL153C,YLL01…
PDR1	YDR380W,YDR421W,YHR137W,YHR138C,YHR140W,YJR008W,YMR027W,YPR026W,YDL115C,YEL060C,YER079W,YFR017C,YIL101C,YLR137W,YBR132C,YGR130C,YNL194C,YPL135W,YBL064C,YBL078C,YBR114W,YCR061W,YCR062W,YDL193W,YEL024W,YGR268C,YIL033C,YIR014W,YJL089W,YJL102W,YJL103C,YJL152W,YJL153C,YLL019C,YLL020C,YLL029W,YLL039C,YLR438W,YMR186W,YMR195W,YMR291W,YOR100C,YPL017C,YPR006C,YPR030W,YPR151C,YBL015W,YFR015C,YGR043C,YLR259C…
RPH1	YIL099W,YLL020C,YLR257W,YMR135C,YMR136W,YER150W,YHR002W,YMR251W-A,YNL172W,YDR171W,YDR358W,YFL054C,YGR088W,YIL113W,YKL035W,YKL109W,YLR258W,YMR070W,YNR014W,YOR273C,YPL135W,YPL230W,YPR149W,YDR129C,YER033C,YGR238C,YJL048C,YOR317W,YBR168W,YAL060W,YEL011W,YGR256W,YJR045C,YKL036C,YKL085W,YKR067W,YLL024C,YMR173W,YMR173W-A,YNL159C,YNL160W,YOR227W,YJL164C,YKL062W,YBR116C,YBR117C,YER101C,YGL104C,YGR149W,YHR…
RDS1	YIL099W,YLL020C,YLR257W,YMR135C,YMR136W,YER150W,YHR002W,YMR251W-A,YNL172W,YDR171W,YDR358W,YFL054C,YGR088W,YIL113W,YKL035W,YKL109W,YLR258W,YMR070W,YNR014W,YOR273C,YPL135W,YPL230W,YPR149W,YBL064C,YBL078C,YBR114W,YCR061W,YCR062W,YDL193W,YEL024W,YFR017C,YGR268C,YHR137W,YHR138C,YIL033C,YIR014W,YJL089W,YJL102W,YJL103C,YJL152W,YJL153C,YLL019C,YLL029W,YLL039C,YLR438W,YMR186W,YMR195W,YMR291W,YOR100C,YPL01…
MIG1	YIL099W,YLL020C,YLR257W,YMR135C,YMR136W,YER150W,YHR002W,YMR251W-A,YNL172W,YDR171W,YDR358W,YFL054C,YGR088W,YIL113W,YKL035W,YKL109W,YLR258W,YMR070W,YNR014W,YOR273C,YPL135W,YPL230W,YPR149W,YDR343C,YEL039C,YER033C,YJL221C,YJR127C,YKL062W,YBR114W,YHL024W,YIL172C,YKR011C,YMR195W,YAL061W,YBL045C,YDR259C,YFR053C,YOR178C,YOR317W,YDL149W,YEL069C,YOL157C,YPR184W,YLR109W,YMR252C,YGR086C,YIL050W,YNL098C,YDR13…
RGT1	YIL099W,YLL020C,YLR257W,YMR135C,YMR136W,YER150W,YHR002W,YMR251W-A,YNL172W,YDR171W,YDR358W,YFL054C,YGR088W,YIL113W,YKL035W,YKL109W,YLR258W,YMR070W,YNR014W,YOR273C,YPL135W,YPL230W,YPR149W,YEL024W,YHR137W,YJL151C,YLR142W,YLR149C,YLR267W,YML120C,YMR196W,YMR197C,YNL036W,YOR054C,YOR065W,YDR343C,YEL039C,YER033C,YJL221C,YJR127C,YKL062W,YBR114W,YHL024W,YIL172C,YKR011C,YMR195W,YAL061W,YBL045C,YDR259C,YFR05…
PHO2	YIL099W,YLL020C,YLR257W,YMR135C,YMR136W,YER150W,YHR002W,YMR251W-A,YNL172W,YDR171W,YDR358W,YFL054C,YGR088W,YIL113W,YKL035W,YKL109W,YLR258W,YMR070W,YNR014W,YOR273C,YPL135W,YPL230W,YPR149W,YEL024W,YHR137W,YJL151C,YLR142W,YLR149C,YLR267W,YML120C,YMR196W,YMR197C,YNL036W,YOR054C,YOR065W,YBL064C,YBL078C,YBR114W,YCR061W,YCR062W,YDL193W,YFR017C,YGR268C,YHR138C,YIL033C,YIR014W,YJL089W,YJL102W,YJL103C,YJL15…
LEU3	YIL099W,YLL020C,YLR257W,YMR135C,YMR136W,YER150W,YHR002W,YMR251W-A,YNL172W,YDR171W,YDR358W,YFL054C,YGR088W,YIL113W,YKL035W,YKL109W,YLR258W,YMR070W,YNR014W,YOR273C,YPL135W,YPL230W,YPR149W,YBL064C,YBL078C,YBR114W,YCR061W,YCR062W,YDL193W,YEL024W,YFR017C,YGR268C,YHR137W,YHR138C,YIL033C,YIR014W,YJL089W,YJL102W,YJL103C,YJL152W,YJL153C,YLL019C,YLL029W,YLL039C,YLR438W,YMR186W,YMR195W,YMR291W,YOR100C,YPL01…
SNT2	YEL024W,YHR137W,YJL151C,YLR142W,YLR149C,YLR267W,YML120C,YMR196W,YMR197C,YNL036W,YOR054C,YOR065W,YDL018C,YDR133C,YER079W,YKR011C,YLR438W,YML100W,YMR262W,YNL241C,YNL274C,YBL045C,YCR061W,YCR062W,YDR529C,YEL039C,YER053C,YER141W,YFR033C,YGR088W,YGR183C,YGR248W,YJL048C,YJL100W,YML054C,YMR251W-A,YNL155W,YOR317W,YBR214W,YEL011W,YGL237C,YIL113W,YKL148C,YLR176C,YLR177W,YNL322C,YOL083W,YOR042W,YPL017C,YDR23…
INO2	YDL115C,YEL060C,YER079W,YFR017C,YIL101C,YLR137W,YBR132C,YGR130C,YNL194C,YPL135W,YDR129C,YER033C,YGR238C,YJL048C,YOR317W,YDR343C,YEL039C,YIL099W,YJL221C,YJR127C,YKL062W,YKL109W,YMR135C,YMR136W,YBR114W,YHL024W,YIL172C,YKR011C,YMR195W,YPL230W,YBR161W,YGL227W,YML100W,YMR070W,YAL061W,YBL045C,YDR259C,YFR053C,YOR178C,YBR230C,YDL174C,YJL067W,YJL068C,YNL241C,YDR169C,YJL152W,YJL153C,YNL130C,YOR230W,YBR083W…
GAL80	YBL064C,YBL078C,YBR114W,YCR061W,YCR062W,YDL193W,YEL024W,YFR017C,YGR268C,YHR137W,YHR138C,YIL033C,YIR014W,YJL089W,YJL102W,YJL103C,YJL152W,YJL153C,YLL019C,YLL020C,YLL029W,YLL039C,YLR438W,YMR186W,YMR195W,YMR291W,YOR100C,YPL017C,YPR006C,YPR030W,YPR151C,YBL015W,YFR015C,YGR043C,YLR259C,YDL018C,YDR133C,YER079W,YKR011C,YML100W,YMR262W,YNL241C,YNL274C,YAL061W,YBL045C,YDR259C,YDR343C,YER033C,YFR053C,YIL099W…
GAL4	YBL064C,YBL078C,YBR114W,YCR061W,YCR062W,YDL193W,YEL024W,YFR017C,YGR268C,YHR137W,YHR138C,YIL033C,YIR014W,YJL089W,YJL102W,YJL103C,YJL152W,YJL153C,YLL019C,YLL020C,YLL029W,YLL039C,YLR438W,YMR186W,YMR195W,YMR291W,YOR100C,YPL017C,YPR006C,YPR030W,YPR151C,YBL015W,YFR015C,YGR043C,YLR259C,YAL061W,YBL045C,YDR259C,YDR343C,YER033C,YFR053C,YIL099W,YJL221C,YJR127C,YKL062W,YKL109W,YMR135C,YMR136W,YOR178C,YOR317W…
PHD1	YBL064C,YBL078C,YBR114W,YCR061W,YCR062W,YDL193W,YEL024W,YFR017C,YGR268C,YHR137W,YHR138C,YIL033C,YIR014W,YJL089W,YJL102W,YJL103C,YJL152W,YJL153C,YLL019C,YLL020C,YLL029W,YLL039C,YLR438W,YMR186W,YMR195W,YMR291W,YOR100C,YPL017C,YPR006C,YPR030W,YPR151C,YBL015W,YFR015C,YGR043C,YLR259C,YGR256W,YDL181W,YEL060C,YFR024C,YGL072C,YHL035C,YMR041C,YMR253C,YOR382W,YOR383C,YDR343C,YEL039C,YER033C,YIL099W,YJL221C…
BAS1	YBR114W,YBR161W,YER079W,YFR017C,YGL227W,YKR011C,YML100W,YMR070W,YMR135C,YMR136W,YBR168W,YAL060W,YEL011W,YGR256W,YJL048C,YJR045C,YKL036C,YKL085W,YKR067W,YLL024C,YMR173W,YMR173W-A,YNL159C,YNL160W,YOR227W,YJL164C,YKL035W,YKL062W,YDR085C,YML057W,YMR119W,YNL241C,YPL123C,YDL180W,YDR453C,YHR008C,YKR066C,YLR109W,YNL134C,YMR315W,
RLM1	YBR072W,YER103W,YHR087W,YLL026W,YMR251W-A,YHR104W,YAL005C,YGR088W,YLL024C,YML100W,YMR173W,YMR173W-A,YNL160W,YOR227W,YDR258C,YDR077W,YDR085C,YGL259W,YHR194W,YJL159W,YKL096W,YKR091W,
MCM1	YIL099W,YLL020C,YLR257W,YMR135C,YMR136W,YER150W,YHR002W,YMR251W-A,YNL172W,YDR171W,YDR358W,YFL054C,YGR088W,YIL113W,YKL035W,YKL109W,YLR258W,YMR070W,YNR014W,YOR273C,YPL135W,YPL230W,YPR149W,YGL104C,YGR149W,YHR021W-A,YHR096C,YJL089W,YJR059W,YLL039C,YOL082W,YOR292C,YPL017C,YPR030W,
HAP2	YDR031W,YOR230W,YPL265W,YGR183C,YHR051W,YLR257W,YOL023W,YDL181W,YER177W,YGL062W,YEL012W,YGL181W,YGL191W,YGR243W,YKL148C,YKR016W,YML120C,YDL161W,YDR003W,
HAP4	YDR031W,YOR230W,YPL265W,YGR183C,YHR051W,YLR257W,YOL023W,YDL181W,YER177W,YGL062W,YEL012W,YGL181W,YGL191W,YGR243W,YKL148C,YKR016W,YML120C,YDL161W,YDR003W,
HAP3	YDR031W,YOR230W,YPL265W,YGR183C,YHR051W,YLR257W,YOL023W,YDL181W,YER177W,YGL062W,YEL012W,YGL181W,YGL191W,YGR243W,YKL148C,YKR016W,YML120C,YDL161W,YDR003W,
