# Supplementary material for: High-resolution analysis of condition-specific regulatory modules in Saccharomyces cerevisiae
Source: Genome Biol. 2008 Jan 3;9(1):R2. doi: 10.1186/gb-2008-9-1-r2 (PMC2395236; doi:10.1186/gb-2008-9-1-r2)
Supplement: Additional data file 11 — Matrices describing all EPMs and RMs, including lists of synergistic pairs of regulators. [file gb-2008-9-1-r2-S11.zip › htmls/ORFListPerTF/C0/ORFListPerTFs.C0.Pat12]

UME6	YAL054C,YDR285W,YGR281W,YHL031C,YML042W,YOL100W,YKR009C,
AFT2	YDR534C,YJL067W,YGL072C,YGR009C,YLR206W,YMR041C,
RPN4	YBR225W,YBR287W,YER177W,YFR049W,YHR033W,YHR113W,YJL100W,YMR253C,YAL054C,YDR285W,YGR281W,YHL031C,YML042W,YOL100W,YKR009C,
