# Supplementary material for: High-resolution analysis of condition-specific regulatory modules in Saccharomyces cerevisiae
Source: Genome Biol. 2008 Jan 3;9(1):R2. doi: 10.1186/gb-2008-9-1-r2 (PMC2395236; doi:10.1186/gb-2008-9-1-r2)
Supplement: Additional data file 11 — Matrices describing all EPMs and RMs, including lists of synergistic pairs of regulators. [file gb-2008-9-1-r2-S11.zip › htmls/ORFListPerTF/C0/ORFListPerTFs.C0.Pat13]

PUT3	YDR077W,YJL213W,YMR173W,YMR173W-A,YPR127W,YBR037C,YFL021W,YMR184W,YNL058C,YPL265W,YGR019W,YIR027C,YJL088W,YJL172W,YKL103C,YLR142W,
HSF1	YBR054W,YGR238C,YLL006W,YOL157C,YOR303W,YDR077W,YJL213W,YMR173W,YMR173W-A,YPR127W,
GCN4	YDR481C,YOR303W,YFL021W,YIR034C,YNL130C,YGL184C,YJL088W,YJR025C,YIL116W,YLL009C,
