# Supplementary material for: High-resolution analysis of condition-specific regulatory modules in Saccharomyces cerevisiae
Source: Genome Biol. 2008 Jan 3;9(1):R2. doi: 10.1186/gb-2008-9-1-r2 (PMC2395236; doi:10.1186/gb-2008-9-1-r2)
Supplement: Additional data file 11 — Matrices describing all EPMs and RMs, including lists of synergistic pairs of regulators. [file gb-2008-9-1-r2-S11.zip › htmls/ORFListPerTF/C0/ORFListPerTFs.C0.Pat14]

HSF1	YHR104W,YAL005C,YCR021C,YGR088W,YLL026W,YLR258W,YML100W,YNL007C,YDR171W,YDR258C,YGR142W,YGR249W,YMR136W,YBR101C,YDL020C,YDR151C,YER035W,YFL016C,YGR161C,YJL144W,YML130C,YMR081C,YNL006W,YNL077W,YNR069C,YPL250C,YPR154W,YPR158W,YGR146C,YBR082C,YCL050C,YDR313C,YJR046W,YNL064C,
NRG1	YFR017C,YIL097W,YIL099W,YIR014W,YJL221C,YOR273C,YBR177C,YFR015C,YKL109W,YMR070W,YMR136W,YMR195W,YMR251W-A,YMR258C,YOL084W,YOL085C,YDR133C,YHR033W,YDL019C,YDR435C,YHR071W,
MSN2	YHR104W,YAL005C,YCR021C,YGR088W,YLL026W,YLR258W,YML100W,YNL007C,YDR171W,YDR258C,YGR142W,YGR249W,YMR136W,YBR101C,YDL020C,YDR151C,YER035W,YFL016C,YGR161C,YJL144W,YML130C,YMR081C,YNL006W,YNL077W,YNR069C,YPL250C,YPR154W,YPR158W,YGR146C,YDL238C,YKR039W,YLR257W,YMR135C,YMR195W,YGL227W,YKR052C,YHR195W,YBR090C,YGL181W,YHR033W,YFR017C,YIL097W,YIL099W,YIR014W,YJL221C,YOR273C,YBR177C,YFR015C,YKL109W,YMR070W…
AFT2	YGL227W,YKR052C,YHR195W,YBR090C,YGL181W,YHR033W,
PUT3	YDL238C,YKR039W,YLR257W,YMR135C,YMR136W,YMR195W,YFR017C,YIL097W,YIL099W,YIR014W,YJL221C,YOR273C,YBR177C,YFR015C,YKL109W,YMR070W,YMR251W-A,YMR258C,YOL084W,YOL085C,YDL020C,YIR017C,YLR151C,YNR014W,YPL250C,YLR168C,YDR529C,YGR183C,YHR051W,YKL062W,YDR151C,YGR250C,YKR052C,YLR136C,YLR137W,
GCN4	YHR071W,YPL111W,YMR136W,YMR195W,YNL036W,YPL135W,
ROX1	YIL099W,YIL119C,YJL221C,YMR136W,YGR146C,YKL109W,YMR103C,YNL036W,
MSN4	YHR104W,YAL005C,YCR021C,YGR088W,YLL026W,YLR258W,YML100W,YNL007C,YDR171W,YDR258C,YGR142W,YGR249W,YMR136W,YDL238C,YKR039W,YLR257W,YMR135C,YMR195W,YHR199C,YJL052W,YJL100W,YJR103W,YLR109W,YNL134C,YPL091W,YDL233W,YKR098C,YMR258C,YOL151W,YOR173W,YGL227W,YKR052C,YHR195W,YBR090C,YGL181W,YHR033W,YFR017C,YIL097W,YIL099W,YIR014W,YJL221C,YOR273C,YBR177C,YFR015C,YKL109W,YMR070W,YMR251W-A,YOL084W,YOL085C,YIL11…
SUT1	YDL238C,YKR039W,YLR257W,YMR135C,YMR136W,YMR195W,YFR017C,YIL097W,YIL099W,YIR014W,YJL221C,YOR273C,YBR177C,YFR015C,YKL109W,YMR070W,YMR251W-A,YMR258C,YOL084W,YOL085C,YIL119C,YCR021C,YEL060C,YGR142W,YNL036W,YPL135W,YMR186W,YBR183W,YIL172C,YOL157C,YDL020C,YIR017C,YLR151C,YNR014W,YPL250C,YDR133C,YHR033W,YDL019C,YDR435C,YHR071W,YGR146C,YMR103C,YKL062W,YNL134C,
SKN7	YDL238C,YKR039W,YLR257W,YMR135C,YMR136W,YMR195W,YFR017C,YIL097W,YIL099W,YIR014W,YJL221C,YOR273C,YBR177C,YFR015C,YKL109W,YMR070W,YMR251W-A,YMR258C,YOL084W,YOL085C,YDL020C,YIR017C,YLR151C,YNR014W,YPL250C,YDR151C,YGR250C,YKR052C,YLR136C,YLR137W,YDR343C,YEL011W,YKR066C,YOL151W,YPL061W,YOL133W,
PDR3	YFR017C,YIL097W,YIL099W,YIR014W,YJL221C,YOR273C,YBR177C,YFR015C,YKL109W,YMR070W,YMR136W,YMR195W,YMR251W-A,YMR258C,YOL084W,YOL085C,YIL119C,YCR021C,YEL060C,YGR142W,YNL036W,YPL135W,YMR186W,YBR183W,YIL172C,YOL157C,YDL020C,YIR017C,YLR151C,YNR014W,YPL250C,YHR071W,YPL111W,YGR146C,YMR103C,
PDR1	YFR017C,YIL097W,YIL099W,YIR014W,YJL221C,YOR273C,YBR177C,YFR015C,YKL109W,YMR070W,YMR136W,YMR195W,YMR251W-A,YMR258C,YOL084W,YOL085C,YBR183W,YIL172C,YNL036W,YOL157C,YDL020C,YIR017C,YLR151C,YNR014W,YPL250C,YHR071W,YPL111W,YPL135W,YIL119C,YGR146C,YMR103C,
STP1	YFR017C,YIL097W,YIL099W,YIR014W,YJL221C,YOR273C,YBR177C,YFR015C,YKL109W,YMR070W,YMR136W,YMR195W,YMR251W-A,YMR258C,YOL084W,YOL085C,YDR151C,YGR250C,YKR052C,YLR136C,YLR137W,
UME6	YFR017C,YIL097W,YIL099W,YIR014W,YJL221C,YOR273C,YBR177C,YFR015C,YKL109W,YMR070W,YMR136W,YMR195W,YMR251W-A,YMR258C,YOL084W,YOL085C,YIL119C,YCR021C,YEL060C,YGR142W,YNL036W,YPL135W,YMR186W,YHR071W,YPL111W,YDR368W,YGL104C,YHR087W,YML132W,
PHO2	YFR017C,YIL097W,YIL099W,YIR014W,YJL221C,YOR273C,YBR177C,YFR015C,YKL109W,YMR070W,YMR136W,YMR195W,YMR251W-A,YMR258C,YOL084W,YOL085C,YBR183W,YIL172C,YNL036W,YOL157C,
MIG1	YBR183W,YIL099W,YIL172C,YJL221C,YNL036W,YOL157C,YIL119C,YMR136W,YGR146C,YKL109W,YMR103C,
RGT1	YBR183W,YIL099W,YIL172C,YJL221C,YNL036W,YOL157C,YDL020C,YIR017C,YLR151C,YMR195W,YNR014W,YPL250C,YIL119C,YMR136W,YGR146C,YKL109W,YMR103C,
INO2	YDL020C,YIR017C,YLR151C,YMR195W,YNR014W,YPL250C,YDR151C,YGR250C,YKR052C,YLR136C,YLR137W,
GAL4	YDL020C,YIR017C,YLR151C,YMR195W,YNR014W,YPL250C,YFR017C,YIL097W,YIL099W,YIR014W,YJL221C,YOR273C,YBR177C,YFR015C,YKL109W,YMR070W,YMR136W,YMR251W-A,YMR258C,YOL084W,YOL085C,
