# Supplementary material for: High-resolution analysis of condition-specific regulatory modules in Saccharomyces cerevisiae
Source: Genome Biol. 2008 Jan 3;9(1):R2. doi: 10.1186/gb-2008-9-1-r2 (PMC2395236; doi:10.1186/gb-2008-9-1-r2)
Supplement: Additional data file 11 — Matrices describing all EPMs and RMs, including lists of synergistic pairs of regulators. [file gb-2008-9-1-r2-S11.zip › htmls/ORFListPerTF/C0/ORFListPerTFs.C0.Pat2]

ABF1	YDL189W,YDR233C,YGL107C,YJL008C,YJR093C,YAL042W,YBR283C,YDR384C,YDR404C,YDR456W,YLR229C,YNL307C,YOR116C,
TEC1	YDL127W,YGR221C,YKR061W,YLR084C,YNL283C,
MCM1	YEL040W,YGL032C,YOR066W,YFL026W,YHR005C,YKL209C,
SWI4	YDL127W,YGR221C,YKR061W,YLR084C,YNL283C,YBR131W,YER156C,YGL200C,YOR116C,YOR149C,YOR326W,
SWI6	YDL127W,YGR221C,YKR061W,YLR084C,YNL283C,YBR131W,YER156C,YGL200C,YOR116C,YOR149C,YOR326W,
