# Supplementary material for: High-resolution analysis of condition-specific regulatory modules in Saccharomyces cerevisiae
Source: Genome Biol. 2008 Jan 3;9(1):R2. doi: 10.1186/gb-2008-9-1-r2 (PMC2395236; doi:10.1186/gb-2008-9-1-r2)
Supplement: Additional data file 11 — Matrices describing all EPMs and RMs, including lists of synergistic pairs of regulators. [file gb-2008-9-1-r2-S11.zip › htmls/ORFListPerTF/C0/ORFListPerTFs.C0.Pat4]

FHL1	YBL087C,YBR084C-A,YBR181C,YBR189W,YBR191W,YDL082W,YDR312W,YDR418W,YDR449C,YDR450W,YDR471W,YDR500C,YEL054C,YER074W,YER117W,YFL022C,YGL103W,YGR034W,YHR021C,YHR141C,YHR204W,YIL148W,YJL136C,YJL190C,YJL191W,YJL192C,YKL180W,YLR048W,YLR400W,YLR447C,YLR448W,YML073C,YMR242C,YNL096C,YNL162W,YNL163C,YNL302C,YOR095C,YOR096W,YOR234C,YOR293W,YOR312C,YAR002W,YDL083C,YDL148C,YHR197W,YIL018W,YIL133C,YJL188C,YMR24…
RAP1	YBL087C,YBR084C-A,YBR181C,YBR189W,YBR191W,YDL082W,YDR312W,YDR418W,YDR449C,YDR450W,YDR471W,YDR500C,YEL054C,YER074W,YER117W,YFL022C,YGL103W,YGR034W,YHR021C,YHR141C,YHR204W,YIL148W,YJL136C,YJL190C,YJL191W,YJL192C,YKL180W,YLR048W,YLR400W,YLR447C,YLR448W,YML073C,YMR242C,YNL096C,YNL162W,YNL163C,YNL302C,YOR095C,YOR096W,YOR234C,YOR293W,YOR312C,YAR002W,YDL083C,YDL148C,YHR197W,YIL018W,YIL133C,YJL188C,YMR24…
SFP1	YBL087C,YBR084C-A,YBR181C,YBR189W,YBR191W,YDL082W,YDR312W,YDR418W,YDR449C,YDR450W,YDR471W,YDR500C,YEL054C,YER074W,YER117W,YFL022C,YGL103W,YGR034W,YHR021C,YHR141C,YHR204W,YIL148W,YJL136C,YJL190C,YJL191W,YJL192C,YKL180W,YLR048W,YLR400W,YLR447C,YLR448W,YML073C,YMR242C,YNL096C,YNL162W,YNL163C,YNL302C,YOR095C,YOR096W,YOR234C,YOR293W,YOR312C,YAR002W,YDL083C,YDL148C,YHR197W,YIL018W,YIL133C,YJL188C,YMR24…
LEU3	YEL044W,YGR279C,YJL158C,YER149C,YGL008C,YKL110C,YBR078W,YBR243C,YNL087W,YNR018W,YOL125W,YOR226C,YOR274W,YHR208W,YMR108W,YOR108W,YOR271C,YPL198W,YJR016C,YOR272W,YGL009C,YGR190C,YJL148W,YKL120W,YLR355C,YNL103W,YOR236W,YER073W,YMR014W,
MBP1	YGR109C,YGR190C,YJL158C,YJL184W,YLR084C,YMR307W,YNR044W,YOR246C,YDL060W,YDR449C,YDR471W,YEL009C,YGL100W,YHR204W,YJL191W,YJL192C,YJR147W,YKL156W,YLR183C,YLR407W,YNL067W,YNL162W,YNL163C,YBL028C,YPL081W,YCL036W,YCL037C,YHR020W,YJL200C,YDR500C,YGR221C,YOR247W,YOR248W,YPL255W,YDR097C,YDR507C,YER070W,YER072W,YJL148W,YJL187C,YKL113C,YLR105C,YLR397C,YMR179W,YBL035C,YDR211W,YER118C,YGR078C,YGR079W,YHR153C…
ABF1	YER073W,YER090W,YJR016C,YPR110C,YBR162W-A,YDL182W,YDR527W,YER086W,YFL022C,YGR094W,YHR020W,YLL008W,YLR048W,YDR091C,YML043C,YNL186W,YOR101W,YPL160W,YBR283C,YIL145C,YMR296C,YCL005W,YCL011C,YGR185C,YJL111W,YNL189W,YNR038W,YOR262W,YPR017C,YCR106W,YDR372C,YJL124C,YKL077W,YMR125W,YBL039C,YBR030W,YDR234W,YDR312W,YDR339C,YDR361C,YGR128C,YJR063W,YKL004W,YKL014C,YKL078W,YKL143W,YKL144C,YKL172W,YKR056W,YKR08…
MCM1	YEL044W,YGR279C,YJL158C,YER149C,YGL008C,YKL110C,YBR078W,YBR243C,YNL087W,YNR018W,YOL125W,YOR226C,YOR274W,YBL026W,YER112W,YGL116W,YIL158W,YMR001C,YDR179W-A,YDR528W,YLR084C,YPL044C,YPR113W,YPR119W,YDR190C,
TEC1	YNL145W,YOR315W,YEL040W,YGL032C,YNR044W,YHR141C,YNL282W,YPL178W,
MAC1	YJL148W,YLR213C,YLR214W,YNL251C,YLR397C,
RCS1	YJL148W,YLR213C,YLR214W,YNL251C,YLR397C,YDR152W,YFR001W,YHL039W,YLR061W,YER146W,YHL013C,YNL114C,YBR164C,YDR156W,YDR465C,YGL120C,YHR170W,YKL082C,YOR272W,YPL211W,YPR101W,YPR163C,YGR187C,YKR026C,YLR002C,YLL011W,YHL012W,YDR190C,YFL023W,YGL070C,YGR078C,YIL148W,YMR221C,YNL113W,YNL308C,YNR012W,YOR021C,YOR324C,YPL212C,YPR074C,YLL051C,YPR139C,YGR147C,YLR378C,YPR119W,
SWI4	YDL060W,YDR449C,YDR471W,YEL009C,YGL100W,YHR204W,YJL191W,YJL192C,YJR147W,YKL156W,YLR183C,YLR407W,YNL067W,YNL162W,YNL163C,YBL028C,YPL081W,YCL036W,YCL037C,YHR020W,YJL200C,YDR312W,YDR324C,YER070W,YFL022C,YGL008C,YGL256W,YIL123W,YJL158C,YLR400W,YOR246C,YBR104W,YOR240W,YGR109C,YGR190C,YJL184W,YLR084C,YMR307W,YNR044W,YDL127W,YDR398W,YGL226W,YKL186C,YLR105C,YML125C,YPL050C,YBR078W,YCR064C,YGR279C,YNL273W…
SWI6	YDL060W,YDR449C,YDR471W,YEL009C,YGL100W,YHR204W,YJL191W,YJL192C,YJR147W,YKL156W,YLR183C,YLR407W,YNL067W,YNL162W,YNL163C,YBL028C,YPL081W,YCL036W,YCL037C,YHR020W,YJL200C,YDR312W,YDR324C,YER070W,YFL022C,YGL008C,YGL256W,YIL123W,YJL158C,YLR400W,YOR246C,YBR104W,YOR240W,YGR109C,YGR190C,YJL184W,YLR084C,YMR307W,YNR044W,YDL127W,YDR398W,YGL226W,YKL186C,YLR105C,YML125C,YPL050C,YBR078W,YCR064C,YGR279C,YNL273W…
STE12	YNR044W,YOR247W,YOR248W,YDR144C,YML046W,YOR096W,YDR086C,YHR141C,YJL145W,YLR230W,YMR235C,YNL087W,YBR078W,YCR024C-A,YGL008C,YJL148W,YJL158C,YKR043C,YLR367W,YOR236W,YOR246C,YOR315W,YPL198W,YDR500C,YGR109C,YGR221C,YMR307W,YPL255W,YDR240C,YLR105C,YLR275W,YGL116W,YKL002W,YDR312W,YGL050W,YJL162C,YOR094W,YBR156C,YJL187C,
NDD1	YEL040W,YGR109C,YJL184W,YNR044W,YPR119W,YPR120C,YBR078W,YCR024C-A,YGL008C,YJL148W,YJL158C,YKR043C,YLR367W,YOR236W,YOR246C,YOR247W,YOR248W,YOR315W,YPL198W,YDR187C,YDR526C,YGR229C,YHL029C,YJL098W,YLR084C,YLR105C,YLR378C,YML125C,YMR001C,YMR014W,
REB1	YDR091C,YFL022C,YML043C,YNL186W,YOR101W,YPL160W,YBR283C,YIL145C,YMR296C,YGR109C,YGR190C,YJL158C,YJL184W,YLR084C,YMR307W,YNR044W,YOR246C,YDR500C,YGR221C,YOR247W,YOR248W,YPL255W,YGR147C,YIL148W,YLR378C,YNR012W,YPR119W,YBR171W,YDL164C,YJR007W,YOL144W,YDR465C,YGL120C,YHR040W,YJL148W,YKL072W,YKL082C,YNL113W,YOR272W,YOR335C,YPR074C,YPR163C,YDR037W,YER025W,YER049W,YOR287C,YDR152W,YFR001W,YHL039W,YLR061W…
YAP6	YDR441C,YEL044W,YEL045C,YEL046C,YFL004W,YIR035C,YJL148W,YJR145C,YKL110C,YLR074C,YLR075W,YLR413W,YMR319C,YNL087W,YNL178W,YOL121C,YOR236W,YOR315W,YOR369C,YBL087C,YGR176W,YOR319W,YLR048W,YJR094W-A,YLR105C,YMR014W,YGR175C,YMR177W,YMR239C,
PUT3	YIL133C,YOR272W,YOR306C,YDL050C,YLL034C,YDR152W,YER146W,YGL055W,YGR176W,YHL039W,YLR051C,YMR177W,YNL114C,YGR175C,YKL176C,YLL011W,YLR052W,YLR213C,
AFT2	YDR441C,YEL044W,YEL045C,YEL046C,YFL004W,YIR035C,YJL148W,YJR145C,YKL110C,YLR074C,YLR075W,YLR413W,YMR319C,YNL087W,YNL178W,YOL121C,YOR236W,YOR315W,YOR369C,YBL087C,YGR176W,YOR319W,YLR048W,YDR492W,YER146W,YGL055W,YGR264C,YJR105W,YLR213C,YML126C,YMR202W,YBR078W,YOR226C,YBR205W,YDR152W,YLR214W,YMR177W,YMR266W,
PHO2	YAR002W,YBL087C,YDL082W,YDL083C,YDL148C,YDR471W,YEL054C,YER074W,YER117W,YGL103W,YHR141C,YHR197W,YIL018W,YIL133C,YJL188C,YMR241W,YNL069C,YOL080C,YOR269W,YOR319W,YHL012W,YHL013C,YPR169W,YDR144C,YDR190C,YLR048W,YMR194W,YNL001W,YNL002C,YGR147C,YIL148W,YLR378C,YNR012W,YPR119W,YBR171W,YDL164C,YJR007W,YOL144W,YDR523C,YFR001W,YLR002C,YLR061W,YLR167W,YOR274W,
AZF1	YDR091C,YFL022C,YML043C,YNL186W,YOR101W,YPL160W,YBR283C,YIL145C,YMR296C,YBR291C,YDR441C,YEL040W,YFR005C,YPL198W,YBR078W,YCR064C,YGR279C,YNL273W,YNR018W,YOR247W,YOR248W,YEL044W,YJL158C,YER149C,YGL008C,YKL110C,YBR243C,YNL087W,YOL125W,YOR226C,YOR274W,YIL020C,YMR319C,YOR315W,YAR071W,YEL046C,YER146W,YLR413W,YNL217W,YPR062W,YOR306C,YEL045C,YJL212C,YPR145W,YCL063W,YDL171C,YDL236W,YGR155W,YJL133W,YOR222W…
STE11	YDR091C,YFL022C,YML043C,YNL186W,YOR101W,YPL160W,YBR283C,YIL145C,YMR296C,YDR020C,YDR021W,YGR176W,YKL072W,YNL232W,YOL125W,
STB1	YDR312W,YDR324C,YER070W,YFL022C,YGL008C,YGL256W,YIL123W,YJL158C,YLR400W,YOR246C,YBR104W,YOR240W,YBR078W,YCR064C,YGR279C,YNL273W,YNR018W,YOR247W,YOR248W,YDR500C,YGR109C,YGR221C,YMR307W,YPL255W,YDR097C,YDR507C,YER072W,YJL148W,YJL187C,YKL113C,YLR105C,YLR397C,YMR179W,YPL081W,YBL035C,YDR211W,YER118C,YGR078C,YGR079W,YHR153C,YLR385C,YMR078C,YNL313C,YDR279W,YGR190C,YJL184W,YLR084C,YNR044W,YDR263C,YER112W…
RLR1	YBR078W,YOR226C,YBR205W,YDR152W,YDR441C,YGL055W,YLR213C,YLR214W,YMR177W,YMR266W,YEL044W,YGR279C,YJL158C,YER149C,YGL008C,YKL110C,YBR243C,YNL087W,YNR018W,YOL125W,YOR274W,
HSF1	YDL152W,YFL023W,YBR087W,YBR093C,YHR148W,YAL035W,YAL036C,YER049W,YJL148W,YLR179C,YLR180W,YBR238C,YDL226C,YEL027W,YGR106C,YIL123W,YOR337W,YBR048W,YCR024C-A,YDR144C,
SKN7	YBL087C,YBR084C-A,YBR181C,YBR189W,YBR191W,YDL082W,YDR312W,YDR418W,YDR449C,YDR450W,YDR471W,YDR500C,YEL054C,YER074W,YER117W,YFL022C,YGL103W,YGR034W,YHR021C,YHR141C,YHR204W,YIL148W,YJL136C,YJL190C,YJL191W,YJL192C,YKL180W,YLR048W,YLR400W,YLR447C,YLR448W,YML073C,YMR242C,YNL096C,YNL162W,YNL163C,YNL302C,YOR095C,YOR096W,YOR234C,YOR293W,YOR312C,YDR156W,YEL046C,YGL055W,YJL148W,YMR016C,YMR305C,YOR315W,YLR21…
