# Supplementary material for: High-resolution analysis of condition-specific regulatory modules in Saccharomyces cerevisiae
Source: Genome Biol. 2008 Jan 3;9(1):R2. doi: 10.1186/gb-2008-9-1-r2 (PMC2395236; doi:10.1186/gb-2008-9-1-r2)
Supplement: Additional data file 11 — Matrices describing all EPMs and RMs, including lists of synergistic pairs of regulators. [file gb-2008-9-1-r2-S11.zip › htmls/ORFListPerTF/C0/ORFListPerTFs.C0.Pat5]

FHL1	YBL093C,YDR384C,YLR340W,YOL039W,YPL131W,YBR048W,
MCM1	YAL038W,YAL040C,YLR190W,YNL145W,YNR028W,YMR032W,
YAP1	YEL045C,YGL202W,YGR234W,YHR048W,YMR038C,
