# Supplementary material for: High-resolution analysis of condition-specific regulatory modules in Saccharomyces cerevisiae
Source: Genome Biol. 2008 Jan 3;9(1):R2. doi: 10.1186/gb-2008-9-1-r2 (PMC2395236; doi:10.1186/gb-2008-9-1-r2)
Supplement: Additional data file 11 — Matrices describing all EPMs and RMs, including lists of synergistic pairs of regulators. [file gb-2008-9-1-r2-S11.zip › htmls/ORFListPerTF/C0/ORFListPerTFs.C0.Pat6]

MBP1	YBL002W,YBL003C,YBR070C,YMR215W,YNL030W,YPR175W,
HIR1	YBR009C,YBR010W,YDR224C,YDR225W,YNL030W,
HIR3	YBR009C,YBR010W,YDR224C,YDR225W,YNL030W,
HIR2	YBR009C,YBR010W,YDR224C,YDR225W,YNL030W,
SFP1	YBR009C,YBR010W,YDR224C,YDR225W,YNL030W,
HSF1	YBR009C,YBR010W,YDR224C,YDR225W,YNL030W,
PDR1	YBR009C,YBR010W,YDR224C,YDR225W,YNL030W,
