# Supplementary material for: High-resolution analysis of condition-specific regulatory modules in Saccharomyces cerevisiae
Source: Genome Biol. 2008 Jan 3;9(1):R2. doi: 10.1186/gb-2008-9-1-r2 (PMC2395236; doi:10.1186/gb-2008-9-1-r2)
Supplement: Additional data file 11 — Matrices describing all EPMs and RMs, including lists of synergistic pairs of regulators. [file gb-2008-9-1-r2-S11.zip › htmls/ORFListPerTF/C0/ORFListPerTFs.C0.Pat7]

FHL1	YBL072C,YBL087C,YBL092W,YBR084C-A,YBR181C,YBR189W,YBR191W,YDL061C,YDL075W,YDL082W,YDL136W,YDL191W,YDR025W,YDR064W,YDR385W,YDR418W,YDR447C,YDR450W,YDR500C,YEL054C,YER056C-A,YER074W,YER102W,YER117W,YER131W,YFR031C-A,YGL030W,YGL031C,YGL103W,YGL123W,YGL135W,YGL147C,YGL189C,YGR027C,YGR034W,YGR085C,YGR118W,YGR148C,YGR214W,YHL001W,YHL033C,YHR021C,YHR141C,YHR203C,YIL018W,YIL133C,YIL148W,YJL136C,YJL177W,Y…
RAP1	YBL072C,YBL087C,YBL092W,YBR084C-A,YBR181C,YBR189W,YBR191W,YDL061C,YDL075W,YDL082W,YDL136W,YDL191W,YDR025W,YDR064W,YDR385W,YDR418W,YDR447C,YDR450W,YDR500C,YEL054C,YER056C-A,YER074W,YER102W,YER117W,YER131W,YFR031C-A,YGL030W,YGL031C,YGL103W,YGL123W,YGL135W,YGL147C,YGL189C,YGR027C,YGR034W,YGR085C,YGR118W,YGR148C,YGR214W,YHL001W,YHL033C,YHR021C,YHR141C,YHR203C,YIL018W,YIL133C,YIL148W,YJL136C,YJL177W,Y…
SFP1	YBL072C,YBL087C,YBL092W,YBR084C-A,YBR181C,YBR189W,YBR191W,YDL061C,YDL075W,YDL082W,YDL136W,YDL191W,YDR025W,YDR064W,YDR385W,YDR418W,YDR447C,YDR450W,YDR500C,YEL054C,YER056C-A,YER074W,YER102W,YER117W,YER131W,YFR031C-A,YGL030W,YGL031C,YGL103W,YGL123W,YGL135W,YGL147C,YGL189C,YGR027C,YGR034W,YGR085C,YGR118W,YGR148C,YGR214W,YHL001W,YHL033C,YHR021C,YHR141C,YHR203C,YIL018W,YIL133C,YIL148W,YJL136C,YJL177W,Y…
MBP1	YLR103C,YMR144W,YMR215W,YNR009W,YOR074C,YBR078W,YBR162C,YBR162W-A,YDR309C,YDR441C,YDR500C,YER112W,YER146W,YGR151C,YGR152C,YGR221C,YNL178W,YNL301C,YOR247W,YOR248W,YOR315W,YIL123W,YOR246C,YJR054W,YMR305C,YOR095C,YPR142C,YAR015W,YER118C,YKR013W,YLR413W,YMR246W,YPL163C,YBR084W,YDR461W,YPR060C,YDR465C,YJR145C,YLR042C,YLR180W,YNL087W,YDR113C,YER087C-A,YMR304C-A,YDR297W,YKL008C,YPL241C,YJR030C,
SWI4	YBR078W,YBR162C,YBR162W-A,YDR309C,YDR441C,YDR500C,YER112W,YER146W,YGR151C,YGR152C,YGR221C,YMR144W,YNL178W,YNL301C,YOR247W,YOR248W,YOR315W,YJR030C,YLR103C,YIL123W,YOR246C,YJR054W,YMR305C,YOR095C,YPR142C,YAR015W,YER118C,YKR013W,YLR413W,YMR246W,YPL163C,YBR084W,YDR461W,YPR060C,YDR465C,YDR113C,YER087C-A,YMR304C-A,YNR009W,YDR297W,YKL008C,YPL241C,
SWI6	YLR103C,YMR144W,YMR215W,YNR009W,YOR074C,YBR078W,YBR162C,YBR162W-A,YDR309C,YDR441C,YDR500C,YER112W,YER146W,YGR151C,YGR152C,YGR221C,YNL178W,YNL301C,YOR247W,YOR248W,YOR315W,YJR030C,YIL123W,YOR246C,YJR054W,YMR305C,YOR095C,YPR142C,YAR015W,YER118C,YKR013W,YLR413W,YMR246W,YPL163C,YBR084W,YDR461W,YPR060C,YDR465C,YDR113C,YER087C-A,YMR304C-A,YDR297W,YKL008C,YPL241C,
TEC1	YER118C,YDR309C,YDR461W,YAR015W,YIL123W,YPL163C,
STE12	YDR113C,YER087C-A,YMR304C-A,YNR009W,YDR297W,YKL008C,YPL241C,YDR309C,YIL123W,YOR246C,YJR054W,YMR305C,YOR095C,YPR142C,YAR015W,YER118C,YGR221C,YKR013W,YLR413W,YMR246W,YOR315W,YPL163C,YBR084W,
PHO2	YBL072C,YBL087C,YBL092W,YBR084C-A,YBR181C,YBR189W,YBR191W,YDL061C,YDL075W,YDL082W,YDL136W,YDL191W,YDR025W,YDR064W,YDR385W,YDR418W,YDR447C,YDR450W,YDR500C,YEL054C,YER056C-A,YER074W,YER102W,YER117W,YER131W,YFR031C-A,YGL030W,YGL031C,YGL103W,YGL123W,YGL135W,YGL147C,YGL189C,YGR027C,YGR034W,YGR085C,YGR118W,YGR148C,YGR214W,YHL001W,YHL033C,YHR021C,YHR141C,YHR203C,YIL018W,YIL133C,YIL148W,YJL136C,YJL177W,Y…
REB1	YHL040C,YLR380W,YML119W,YNL090W,YPR182W,YBL077W,YCL024W,YER131W,YGR280C,YKL078W,YLL044W,YMR108W,YMR290C,YNL149C,YPR163C,YGR264C,YHR064C,YOL123W,YOL124C,YJR097W,
AZF1	YBR078W,YBR162C,YBR162W-A,YDR309C,YDR441C,YDR500C,YER112W,YER146W,YGR151C,YGR152C,YGR221C,YMR144W,YNL178W,YNL301C,YOR247W,YOR248W,YOR315W,YBL077W,YCL024W,YER131W,YGR280C,YKL078W,YLL044W,YMR108W,YMR290C,YNL149C,YPR163C,YGR264C,YHR064C,YOL123W,YOL124C,
SKN7	YBR188C,YBR190W,YDL075W,YDL083C,YDL136W,YDL191W,YDR025W,YDR064W,YFR031C-A,YGL030W,YGL031C,YGL123W,YGL189C,YGR118W,YGR148C,YHR203C,YIL018W,YIL133C,YJL177W,YJL189W,YKL006W,YLR287C-A,YLR388W,YML024W,YML026C,YML063W,YMR142C,YMR143W,YNL069C,YOL040C,YOL127W,YPR080W,YPR102C,YPR132W,YBL072C,YBL087C,YBL092W,YBR084C-A,YBR181C,YBR189W,YBR191W,YDL061C,YDL082W,YDR385W,YDR418W,YDR447C,YDR450W,YDR500C,YEL054C,Y…
STB1	YIL123W,YPR060C,YDR309C,YMR305C,YAR015W,YER118C,YPL163C,YDR465C,YOR246C,YJR054W,YOR095C,YPR142C,YGR221C,YKR013W,YLR413W,YMR246W,YOR315W,YBR084W,YDR461W,YDR113C,YER087C-A,YMR304C-A,YNR009W,YDR297W,YKL008C,YPL241C,YDR263C,YDR500C,YGL116W,YGL257C,YIL158W,YKR059W,YML063W,YPL142C,YMR183C,
