# Supplementary material for: High-resolution analysis of condition-specific regulatory modules in Saccharomyces cerevisiae
Source: Genome Biol. 2008 Jan 3;9(1):R2. doi: 10.1186/gb-2008-9-1-r2 (PMC2395236; doi:10.1186/gb-2008-9-1-r2)
Supplement: Additional data file 11 — Matrices describing all EPMs and RMs, including lists of synergistic pairs of regulators. [file gb-2008-9-1-r2-S11.zip › htmls/ORFListPerTF/C0/ORFListPerTFs.C0.Pat8]

MBP1	YDL055C,YER070W,YIL123W,YJL158C,YKL113C,YKR013W,YLR056W,YMR305C,YMR307W,YOR246C,YPL126W,YPL163C,YDL003W,YIL026C,YJL115W,YMR076C,YNL102W,YDR507C,YJL187C,YJR054W,YMR179W,YPL267W,
SWI6	YDL055C,YER070W,YIL123W,YJL158C,YKL113C,YKR013W,YLR056W,YMR305C,YMR307W,YOR246C,YPL126W,YPL163C,YDL003W,YIL026C,YJL115W,YMR076C,YNL102W,YDR507C,YJL187C,YJR054W,YMR179W,YPL267W,
SWI4	YDL055C,YER070W,YIL123W,YJL158C,YKL113C,YKR013W,YLR056W,YMR305C,YMR307W,YOR246C,YPL126W,YPL163C,YDR507C,YJL187C,YJR054W,YMR179W,YPL267W,YDL003W,YIL026C,YJL115W,YMR076C,YNL102W,
AZF1	YDL055C,YER070W,YIL123W,YJL158C,YKL113C,YKR013W,YLR056W,YMR305C,YMR307W,YOR246C,YPL126W,YPL163C,YDR507C,YJL187C,YJR054W,YMR179W,YPL267W,
STB1	YDL055C,YER070W,YIL123W,YJL158C,YKL113C,YKR013W,YLR056W,YMR305C,YMR307W,YOR246C,YPL126W,YPL163C,YDR507C,YJL187C,YJR054W,YMR179W,YPL267W,
