# Supplementary material for: High-resolution analysis of condition-specific regulatory modules in Saccharomyces cerevisiae
Source: Genome Biol. 2008 Jan 3;9(1):R2. doi: 10.1186/gb-2008-9-1-r2 (PMC2395236; doi:10.1186/gb-2008-9-1-r2)
Supplement: Additional data file 11 — Matrices describing all EPMs and RMs, including lists of synergistic pairs of regulators. [file gb-2008-9-1-r2-S11.zip › htmls/ORFListPerTF/C0/ORFListPerTFs.C0.Pat9]

MBP1	YBR071W,YMR199W,YNL218W,YNL312W,YGL001C,YCR065W,YDL127W,YHR061C,YLR300W,YML027W,YCR073C,YDR309C,YLR084C,YLR214W,YDR441C,YGR221C,YHR143W,YGR041W,
SWI4	YCR065W,YDL127W,YHR061C,YLR300W,YML027W,YMR199W,YDR309C,YGR221C,YCR073C,YLR084C,YLR214W,YDR441C,YHR143W,YGR041W,YCR107W,YJR147W,YLR463C,YLR465C,
SWI6	YCR065W,YDL127W,YHR061C,YLR300W,YML027W,YMR199W,YDR309C,YGR221C,YCR073C,YLR084C,YLR214W,YDR441C,YHR143W,YGR041W,YCR107W,YJR147W,YLR463C,YLR465C,
STB1	YCR065W,YDL127W,YHR061C,YLR300W,YML027W,YMR199W,YHR143W,YGR041W,YDR309C,YGR221C,YCR073C,YLR084C,YLR214W,YDR441C,
