# Supplementary material for: High-resolution analysis of condition-specific regulatory modules in Saccharomyces cerevisiae
Source: Genome Biol. 2008 Jan 3;9(1):R2. doi: 10.1186/gb-2008-9-1-r2 (PMC2395236; doi:10.1186/gb-2008-9-1-r2)
Supplement: Additional data file 11 — Matrices describing all EPMs and RMs, including lists of synergistic pairs of regulators. [file gb-2008-9-1-r2-S11.zip › htmls/ORFListPerTF/C13/ORFListPerTFs.C13.Pat0]

STE12	YBL017C,YBR083W,YCL027W,YHR005C,YLR452C,YIL015W,YJL170C,YML047C,YCR023C,YKL096W,YKL104C,YLR084C,YLR114C,YNL298W,YDL127W,YDR309C,YFL039C,YMR199W,YNL043C,YDR146C,YNL192W,YDR086C,YER155C,YKR013W,YLR230W,YOR315W,YBL023C,YCL061C,YDL003W,YDR451C,YDR507C,YER070W,YGR109C,YGR189C,YIL026C,YJL074C,YJL080C,YJR030C,YMR144W,YMR179W,YMR215W,YMR304C-A,YMR305C,YNL079C,YNL154C,YNR009W,YNR044W,YOR074C,YPR120C,YFL00…
MBP1	YDR451C,YGR189C,YIL140W,YJL088W,YKR042W,YMR304C-A,YMR305C,YMR307W,YNL300W,YOL007C,YBR083W,YDL127W,YDR309C,YFL039C,YHR005C,YMR199W,YNL043C,YDR146C,YNL192W,YDR086C,YER155C,YKL104C,YKR013W,YLR084C,YLR230W,YOR315W,YBR078W,YDL003W,YDL055C,YDR507C,YEL040W,YER070W,YGR109C,YHR193C,YIL123W,YJL092W,YLR342W,YMR215W,YNR009W,YNR044W,YOR074C,YPR159W,YBR162C,YDR501W,YER146W,YGR151C,YGR152C,YGR221C,YJL187C,YJR05…
SWI6	YAL029C,YBR078W,YDR451C,YER070W,YGL008C,YGL116W,YGL257C,YIL123W,YIL158W,YJL158C,YKR042W,YLR131C,YLR190W,YML052W,YMR215W,YOR247W,YOR248W,YPL141C,YBR158W,YER031C,YGR108W,YNL058C,YPL242C,YDR309C,YLR042C,YLR180W,YMR304C-A,YMR305C,YPR119W,YPR175W,YEL040W,YKL096W,YLR084C,YMR308C,YNR044W,YGR189C,YIL140W,YJL088W,YMR307W,YNL300W,YOL007C,YBR083W,YDL127W,YFL039C,YHR005C,YMR199W,YNL043C,YDR146C,YNL192W,YDR08…
FKH2	YAL029C,YBR078W,YDR451C,YER070W,YGL008C,YGL116W,YGL257C,YIL123W,YIL158W,YJL158C,YKR042W,YLR131C,YLR190W,YML052W,YMR215W,YOR247W,YOR248W,YPL141C,YBR158W,YER031C,YGR108W,YNL058C,YPL242C,YAR018C,YDR146C,YDR189W,YGL021W,YGR229C,YHR098C,YHR152W,YJL051W,YJR092W,YLR084C,YMR001C,YMR144W,YMR199W,YOR315W,YPR119W,YEL040W,YGL202W,YIL015W,YPR113W,YDR190C,YHR005C,YJL157C,YKL209C,YMR032W,YBR133C,YDL018C,YJR109C…
DIG1	YBL017C,YBR083W,YCL027W,YHR005C,YLR452C,YIL015W,YJL170C,YML047C,YCR023C,YKL096W,YKL104C,YLR084C,YLR114C,YNL298W,YDL127W,YDR309C,YFL039C,YMR199W,YNL043C,YDR146C,YNL192W,YDR086C,YER155C,YKR013W,YLR230W,YOR315W,YCR065W,YDR501W,YGR109C,YGR221C,YLR342W,YMR307W,YOL007C,YOR247W,YOR248W,YPL255W,YPL256C,YBR158W,YDR261C,YDR451C,YGR279C,YBR162C,YJL158C,YMR011W,YMR304C-A,YMR305C,YDR210W,YGL062W,YHR084W,YNL27…
SWI4	YAL029C,YBR078W,YDR451C,YER070W,YGL008C,YGL116W,YGL257C,YIL123W,YIL158W,YJL158C,YKR042W,YLR131C,YLR190W,YML052W,YMR215W,YOR247W,YOR248W,YPL141C,YBR158W,YER031C,YGR108W,YNL058C,YPL242C,YDR309C,YLR042C,YLR180W,YMR304C-A,YMR305C,YPR119W,YPR175W,YEL040W,YKL096W,YLR084C,YMR308C,YNR044W,YGR189C,YIL140W,YJL088W,YMR307W,YNL300W,YOL007C,YBR083W,YDL127W,YFL039C,YHR005C,YMR199W,YNL043C,YDR146C,YNL192W,YDR08…
FKH1	YAL029C,YBR078W,YDR451C,YER070W,YGL008C,YGL116W,YGL257C,YIL123W,YIL158W,YJL158C,YKR042W,YLR131C,YLR190W,YML052W,YMR215W,YOR247W,YOR248W,YPL141C,YBR158W,YER031C,YGR108W,YNL058C,YPL242C,YAR018C,YDR146C,YDR189W,YGL021W,YGR229C,YHR098C,YHR152W,YJL051W,YJR092W,YLR084C,YMR001C,YMR144W,YMR199W,YOR315W,YPR119W,YEL040W,YGL202W,YIL015W,YPR113W,YDR190C,YHR005C,YJL157C,YKL209C,YMR032W,YBR133C,YDL018C,YJR109C…
MCM1	YAL029C,YBR078W,YDR451C,YER070W,YGL008C,YGL116W,YGL257C,YIL123W,YIL158W,YJL158C,YKR042W,YLR131C,YLR190W,YML052W,YMR215W,YOR247W,YOR248W,YPL141C,YBR158W,YER031C,YGR108W,YNL058C,YPL242C,YDR309C,YLR042C,YLR180W,YMR304C-A,YMR305C,YPR119W,YPR175W,YBL037W,YEL040W,YHL034C,YKL096W,YNL236W,YLR084C,YMR308C,YNR044W,YBL017C,YBR083W,YCL027W,YHR005C,YLR452C,YIL015W,YJL170C,YML047C,YCR023C,YKL104C,YLR114C,YNL29…
GCN4	YDR501W,YGR204W,YHR193C,YJL192C,YLR027C,YLR179C,YLR180W,YGL012W,YBL076C,YDR127W,YDR341C,YER069W,YGL125W,YGR267C,YHR162W,YJL088W,YJR109C,YMR062C,YNL104C,YNR050C,YOL140W,YOR108W,YOR222W,YPL273W,YBR218C,YCR053W,YDR508C,YFL022C,YGL186C,YGL202W,YGR094W,YHR023W,YHR024C,YHR025W,YJR025C,YKL211C,YCR094W,YDL225W,YDL226C,YDR257C,YER157W,YGL151W,YJL002C,YKL081W,YKL104C,YKR016W,YLR378C,YMR189W,YNL090W,YOR074C…
TYE7	YFL010C,YJL172W,YOR164C,YOR165W,YPL253C,YDL058W,YDL225W,YDL226C,YNL057W,YNL059C,YLR428C,YLR430W,YMR054W,YNL037C,YAL026C,YCR088W,YCR093W,YCR106W,YDL052C,YDL121C,YDR508C,YER043C,YGL207W,YGR116W,YHR098C,YIR006C,YJL168C,YJR139C,YLR301W,YLR410W,YMR301C,YNL283C,YOR303W,YPL235W,YPL254W,YAL007C,YBL017C,YBR133C,YGL257C,YJR088C,
TEC1	YBL017C,YBR083W,YCL027W,YDL127W,YDR210W,YFL039C,YGL062W,YHR084W,YNL279W,YOR315W,YBR040W,YDR309C,YEL040W,YGL032C,YKL104C,YNR044W,YAR015W,YHR005C,YLR084C,YNL283C,YOL105C,
NDD1	YBR078W,YDL003W,YDL055C,YDR309C,YDR451C,YDR507C,YEL040W,YER070W,YGR109C,YGR189C,YHR193C,YIL123W,YJL092W,YKR013W,YKR042W,YLR342W,YMR199W,YMR215W,YMR304C-A,YNL300W,YNR009W,YNR044W,YOR074C,YOR315W,YPR159W,YAR018C,YDR146C,YDR189W,YGL021W,YGR229C,YHR098C,YHR152W,YJL051W,YJR092W,YLR084C,YMR001C,YMR144W,YPR119W,YGL202W,YIL015W,YIL158W,YLR131C,YPR113W,YDR190C,YHR005C,YJL157C,YJL158C,YKL209C,YMR032W,YNL05…
INO4	YDR146C,YGL116W,YJL167W,YNL044W,YNR017W,
RLM1	YBL017C,YBR083W,YCL027W,YDL127W,YDR210W,YFL039C,YGL062W,YHR084W,YNL279W,YOR315W,YBR040W,YDR309C,YEL040W,YGL032C,YKL104C,YNR044W,YAR015W,YHR005C,YLR084C,YNL283C,YOL105C,YEL001C,YHR193C,YLR332W,YLR342W,YML124C,YMR013C,YNR050C,
CBF1	YAL026C,YCR088W,YCR093W,YCR106W,YDL052C,YDL058W,YDL121C,YDR508C,YER043C,YGL207W,YGR116W,YHR098C,YIR006C,YJL168C,YJR139C,YLR301W,YLR410W,YMR301C,YNL037C,YNL283C,YOR303W,YPL235W,YPL254W,
MET32	YDR501W,YGR204W,YHR193C,YJL192C,YLR027C,YLR179C,YLR180W,YGL012W,YER134C,YHR117W,YLR089C,YML072C,YLR301W,YLR428C,YLR430W,
STB1	YAL029C,YBR078W,YDR451C,YER070W,YGL008C,YGL116W,YGL257C,YIL123W,YIL158W,YJL158C,YKR042W,YLR131C,YLR190W,YML052W,YMR215W,YOR247W,YOR248W,YPL141C,YBR158W,YER031C,YGR108W,YNL058C,YPL242C,YDR309C,YLR042C,YLR180W,YMR304C-A,YMR305C,YPR119W,YPR175W,YEL040W,YKL096W,YLR084C,YMR308C,YNR044W,YGR189C,YIL140W,YJL088W,YMR307W,YNL300W,YOL007C,YBR083W,YDL127W,YFL039C,YHR005C,YMR199W,YNL043C,YDR146C,YNL192W,YDR08…
XBP1	YDR309C,YKR042W,YLR042C,YLR180W,YML052W,YMR304C-A,YMR305C,YPR119W,YPR175W,YEL040W,YJL158C,YKL096W,YLR084C,YMR308C,YNR044W,YBL017C,YBR083W,YCL027W,YHR005C,YLR452C,YIL015W,YJL170C,YML047C,YCR023C,YKL104C,YLR114C,YNL298W,YDR451C,YGR189C,YIL140W,YJL088W,YMR307W,YNL300W,YOL007C,YDL127W,YFL039C,YMR199W,YNL043C,YDR146C,YNL192W,YDR086C,YER155C,YKR013W,YLR230W,YOR315W,YAR018C,YDR189W,YGL021W,YGR229C,YHR09…
GCR1	YAR018C,YDR146C,YDR189W,YGL021W,YGR229C,YHR098C,YHR152W,YJL051W,YJR092W,YKR042W,YLR084C,YMR001C,YMR144W,YMR199W,YOR315W,YPR119W,YBR133C,YDL018C,YJR109C,YMR198W,YPR035W,YMR032W,YOR239W,YOR240W,
RTG3	YDR508C,YGR157W,YIR033W,YLR089C,YLR304C,YOL058W,YHR117W,YJL222W,YLR176C,YML072C,YAR009C,YDL092W,YDL094C,YER134C,YIL115C,YLR301W,YLR428C,YLR430W,
HSF1	YDR071C,YDR158W,YFL039C,YGR198W,YJL074C,YLR042C,YLR293C,YOR299W,YPR175W,YBL076C,YDR127W,YCL024W,YDR047W,YKL118W,YKR042W,YFL022C,YIR032C,YJL088W,YJL172W,YJR109C,YOR222W,YOR315W,YPR035W,
ABF1	YDR501W,YGR204W,YHR193C,YJL192C,YLR027C,YLR179C,YLR180W,YGL012W,YCR005C,YGL195W,YBR283C,YDL095W,YDL143W,YDL182W,YJL002C,YKL054C,YMR012W,YOR260W,YBL076C,YDR127W,YDR341C,YER069W,YGL125W,YGR267C,YHR162W,YJL088W,YJR109C,YMR062C,YNL104C,YNR050C,YOL140W,YOR108W,YOR222W,YPL273W,YBR218C,YCR053W,YDR508C,YFL022C,YGL186C,YGL202W,YGR094W,YHR023W,YHR024C,YHR025W,YJR025C,YKL211C,YBL077W,YDR309C,YOL104C,YPL160W…
REB1	YJL076W,YLR332W,YLR413W,YOR315W,YPR035W,YPR159W,YHR133C,YLR020C,YBL077W,YDR309C,YFL022C,YOL104C,YPL160W,YBR283C,YGR264C,YHR064C,YIL145C,YEL001C,YER146W,YDL174C,YDR190C,YGL070C,YGL151W,YGL200C,YJL002C,YKL081W,YLR113W,YML124C,YNL090W,YNL118C,YNL284C,YOR074C,YOR151C,YOR187W,YOR326W,YPR074C,YCR094W,YDL225W,YDL226C,YDR257C,YER157W,YKL104C,YKR016W,YLR378C,YMR189W,YOR128C,YPR055W,YPR119W,YBR096W,YBR171W…
YHP1	YCR005C,YGL195W,YBR283C,YDL095W,YDL143W,YDL182W,YGL012W,YJL002C,YKL054C,YMR012W,YOR260W,YDL058W,YDL225W,YDL226C,YNL057W,YNL059C,YLR428C,YLR430W,YMR054W,YNL037C,
YOX1	YDL173W,YDL174C,YFL022C,YJL080C,YPL050C,YBR078W,YDL003W,YDL055C,YDR309C,YDR451C,YDR507C,YEL040W,YER070W,YGR109C,YGR189C,YHR193C,YIL123W,YJL092W,YKR013W,YKR042W,YLR342W,YMR199W,YMR215W,YMR304C-A,YNL300W,YNR009W,YNR044W,YOR074C,YOR315W,YPR159W,
AZF1	YBL077W,YDR309C,YFL022C,YOL104C,YPL160W,YBR283C,YGR264C,YHR064C,YIL145C,YBR078W,YBR162C,YDL055C,YDL127W,YDR451C,YDR501W,YDR507C,YER070W,YER146W,YGR109C,YGR151C,YGR152C,YGR189C,YGR221C,YIL123W,YJL187C,YJR054W,YKR013W,YLR332W,YMR144W,YMR179W,YMR199W,YMR304C-A,YMR305C,YMR307W,YNL300W,YOR315W,YPL163C,YPR159W,YDL003W,YEL040W,YHR193C,YJL092W,YKR042W,YLR342W,YMR215W,YNR009W,YNR044W,YOR074C,YBR158W,YCR06…
LEU3	YCL024W,YDR047W,YKL118W,YKR042W,YFL022C,YIR032C,YJL088W,YJL172W,YJR109C,YOR222W,YOR315W,YPR035W,YBL056W,YDL084W,YDR451C,YEL015W,YER031C,YER070W,YER122C,YFL037W,YGL092W,YGL116W,YGL257C,YHR117W,YIL015W,YIL158W,YJR092W,YMR215W,YOL030W,YOL031C,YPL227C,YPR119W,
RDS1	YBR083W,YDL174C,YER146W,YGR176W,YKR042W,YMR220W,YNR043W,YOL028C,YDR451C,YGR189C,YIL140W,YJL088W,YMR304C-A,YMR305C,YMR307W,YNL300W,YOL007C,
RLR1	YDR309C,YEL001C,YEL040W,YHR193C,YLR332W,YLR342W,YML124C,YMR013C,YNR050C,YOR315W,YBR158W,YCR065W,YDR261C,YDR451C,YGR279C,YHR005C,YBR162C,YJL158C,YMR011W,YMR304C-A,YMR305C,
PDR1	YDR451C,YGR189C,YIL140W,YJL088W,YKR042W,YMR304C-A,YMR305C,YMR307W,YNL300W,YOL007C,YCL024W,YDR047W,YKL118W,YFL022C,YIR032C,YJL172W,YJR109C,YOR222W,YOR315W,YPR035W,
