# Supplementary material for: High-resolution analysis of condition-specific regulatory modules in Saccharomyces cerevisiae
Source: Genome Biol. 2008 Jan 3;9(1):R2. doi: 10.1186/gb-2008-9-1-r2 (PMC2395236; doi:10.1186/gb-2008-9-1-r2)
Supplement: Additional data file 11 — Matrices describing all EPMs and RMs, including lists of synergistic pairs of regulators. [file gb-2008-9-1-r2-S11.zip › htmls/ORFListPerTF/C13/ORFListPerTFs.C13.Pat1]

DIG1	YDL127W,YHR084W,YNL043C,YML046W,YMR198W,YAR015W,YLR230W,YMR235C,YMR236W,YAR018C,YEL032W,YGR218W,YHR152W,YJL204C,YLR274W,YCL055W,YDL092W,YDL094C,YFR007W,YJR088C,YNL279W,YLR454W,YNL106C,YDR371W,YLR115W,
GCN4	YJL071W,YOL064C,YDL054C,YDR510W,YPR145W,YPR167C,YAL012W,YFR030W,YGL201C,YJL060W,YJR137C,YLR092W,YNL277W,YGR055W,YJR010W,YKL001C,YLR303W,YDR508C,YJL088W,YOR303W,YEL071W,YER069W,YHR018C,YJR109C,YLR302C,YNR001C,YDL198C,YER089C,YOL058W,YFL028C,YLR049C,YPL269W,YJL175W,YOL140W,YOR073W,
SWI6	YDL018C,YDL127W,YHR152W,YIL026C,YMR144W,YPR120C,
MET32	YAL012W,YFR030W,YGL201C,YJL060W,YJR137C,YLR092W,YNL277W,YOL064C,YPR167C,YGR055W,YJR010W,YKL001C,YLR303W,
CBF1	YJL071W,YOL064C,YDL054C,YDR510W,YPR145W,YPR167C,YAL012W,YFR030W,YGL201C,YJL060W,YJR137C,YLR092W,YNL277W,YGR055W,YJR010W,YKL001C,YLR303W,YDL120W,YDR268W,YGL252C,YMR198W,YPR072W,
XBP1	YAL012W,YJL088W,YDR086C,YDR144C,YGR218W,YLR262C,YLR302C,YNL001W,YDR210W,YJR109C,YBL063W,YDL193W,YJL051W,YLR314C,YDR035W,
ABF1	YBL063W,YDL193W,YJL051W,YLR314C,YDR035W,YDL127W,YHR084W,YNL043C,YML046W,YMR198W,YAR015W,YLR230W,YMR235C,YMR236W,YBR110W,YCR002C,YCR005C,YDL092W,YDL094C,YDR372C,YFR007W,YJR088C,YNL284C,YCR067C,YGL244W,YJR087W,YJR137C,YKR069W,YLR309C,YBR146W,YLR330W,YMR060C,YPR129W,
BAS1	YJL071W,YOL064C,YDL054C,YDR510W,YPR145W,YPR167C,YDR508C,YJL088W,YOR303W,YEL071W,YER069W,YHR018C,YJR109C,YLR302C,YNR001C,YDL198C,YER089C,YOL058W,YFL028C,YLR049C,YPL269W,YJL175W,YOL140W,YOR073W,
TYE7	YBR146W,YDL193W,YJR137C,YLR330W,YMR060C,YMR198W,YPR129W,YAL012W,YFR030W,YGL201C,YJL060W,YLR092W,YNL277W,YOL064C,YPR167C,YGR055W,YJR010W,YKL001C,YLR303W,YDL120W,YDR268W,YDR510W,YGL252C,YPR072W,
STE12	YDL127W,YHR084W,YNL043C,YML046W,YMR198W,YAR015W,YLR230W,YMR235C,YMR236W,YAR018C,YEL032W,YGR218W,YHR152W,YJL204C,YLR274W,YCL055W,YDL092W,YDL094C,YFR007W,YJR088C,
REB1	YCR067C,YGL244W,YJR087W,YJR137C,YKR069W,YLR309C,YNL284C,YDL161W,
