# Supplementary material for: High-resolution analysis of condition-specific regulatory modules in Saccharomyces cerevisiae
Source: Genome Biol. 2008 Jan 3;9(1):R2. doi: 10.1186/gb-2008-9-1-r2 (PMC2395236; doi:10.1186/gb-2008-9-1-r2)
Supplement: Additional data file 11 — Matrices describing all EPMs and RMs, including lists of synergistic pairs of regulators. [file gb-2008-9-1-r2-S11.zip › htmls/ORFListPerTF/C13/ORFListPerTFs.C13.Pat11]

RAP1	YBL072C,YBR118W,YBR181C,YBR189W,YDL082W,YDR025W,YDR418W,YEL054C,YER056C-A,YER074W,YER102W,YER131W,YFR031C-A,YGL031C,YGL123W,YGL135W,YGL147C,YGL189C,YGR085C,YGR148C,YHL015W,YHL033C,YHR203C,YHR204W,YIL018W,YJL177W,YJL190C,YJR123W,YJR145C,YKL180W,YLL045C,YLR029C,YLR048W,YLR075W,YLR264W,YLR325C,YLR340W,YLR367W,YLR441C,YLR448W,YML063W,YML073C,YMR116C,YMR142C,YMR143W,YNL067W,YNL069C,YNL096C,YNL178W,YOL…
SFP1	YBL072C,YBR118W,YBR181C,YBR189W,YDL082W,YDR025W,YDR418W,YEL054C,YER056C-A,YER074W,YER102W,YER131W,YFR031C-A,YGL031C,YGL123W,YGL135W,YGL147C,YGL189C,YGR085C,YGR148C,YHL015W,YHL033C,YHR203C,YHR204W,YIL018W,YJL177W,YJL190C,YJR123W,YJR145C,YKL180W,YLL045C,YLR029C,YLR048W,YLR075W,YLR264W,YLR325C,YLR340W,YLR367W,YLR441C,YLR448W,YML063W,YML073C,YMR116C,YMR142C,YMR143W,YNL067W,YNL069C,YNL096C,YNL178W,YOL…
FHL1	YBL072C,YBR118W,YBR181C,YBR189W,YDL082W,YDR025W,YDR418W,YEL054C,YER056C-A,YER074W,YER102W,YER131W,YFR031C-A,YGL031C,YGL123W,YGL135W,YGL147C,YGL189C,YGR085C,YGR148C,YHL015W,YHL033C,YHR203C,YHR204W,YIL018W,YJL177W,YJL190C,YJR123W,YJR145C,YKL180W,YLL045C,YLR029C,YLR048W,YLR075W,YLR264W,YLR325C,YLR340W,YLR367W,YLR441C,YLR448W,YML063W,YML073C,YMR116C,YMR142C,YMR143W,YNL067W,YNL069C,YNL096C,YNL178W,YOL…
PDR1	YBL087C,YDL082W,YDL083C,YEL054C,YER074W,YER117W,YIL018W,YIL133C,YNL069C,
YAP5	YDL082W,YDL083C,YDR450W,YGR148C,YIL018W,YJL136C,YPL090C,YPR132W,
SMP1	YBR191W,YDR418W,YEL054C,YER074W,YPL198W,
AFT2	YDL083C,YDR418W,YEL054C,YFR031C-A,YGL123W,YJL135W,YJL190C,YNL096C,YOL039W,YPL131W,YPR102C,YBL087C,YBR048W,YBR189W,YBR191W,YDL082W,YDR064W,YER074W,YGL135W,YGR118W,YIL133C,YJL136C,YJR123W,YLR185W,YML024W,YML026C,YML073C,YMR142C,YMR143W,YNL069C,YOL121C,YOR312C,YPL090C,YBR181C,YDL075W,YDL191W,YDR025W,YDR450W,YGL031C,YGL189C,YGR148C,YHR203C,YHR204W,YIL018W,YJL177W,YKL180W,YLR048W,YLR388W,YLR448W,YML06…
SKN7	YBR181C,YBR189W,YBR191W,YDL075W,YDL082W,YDL191W,YDR025W,YDR064W,YDR450W,YER074W,YGL031C,YGL189C,YGR148C,YHR203C,YHR204W,YIL018W,YJL136C,YJL177W,YKL180W,YLR048W,YLR388W,YLR448W,YML024W,YML026C,YML063W,YML073C,YMR142C,YMR143W,YMR242C,YNL069C,YOL040C,YOR096W,YOR312C,YPR132W,YDL083C,YDR418W,YEL054C,YFR031C-A,YGL123W,YJL135W,YJL190C,YNL096C,YOL039W,YPL131W,YPR102C,YBL072C,YBR118W,YER056C-A,YER102W,YER…
SUT1	YDL082W,YDL083C,YDR450W,YIL018W,YJL190C,YBR181C,YBR189W,YBR191W,YDL075W,YDL191W,YDR025W,YDR064W,YER074W,YGL031C,YGL189C,YGR148C,YHR203C,YHR204W,YJL136C,YJL177W,YKL180W,YLR048W,YLR388W,YLR448W,YML024W,YML026C,YML063W,YML073C,YMR142C,YMR143W,YMR242C,YNL069C,YOL040C,YOR096W,YOR312C,YPR132W,YDR418W,YEL054C,YFR031C-A,YGL123W,YJL135W,YNL096C,YOL039W,YPL131W,YPR102C,
