# Supplementary material for: High-resolution analysis of condition-specific regulatory modules in Saccharomyces cerevisiae
Source: Genome Biol. 2008 Jan 3;9(1):R2. doi: 10.1186/gb-2008-9-1-r2 (PMC2395236; doi:10.1186/gb-2008-9-1-r2)
Supplement: Additional data file 11 — Matrices describing all EPMs and RMs, including lists of synergistic pairs of regulators. [file gb-2008-9-1-r2-S11.zip › htmls/ORFListPerTF/C13/ORFListPerTFs.C13.Pat12]

RAP1	YDL136W,YDR500C,YHR021C,YHR141C,YIL148W,YJL189W,YJL191W,YLR333C,YMR194W,YMR230W,YNL162W,YOL127W,YOR182C,YOR234C,YPR043W,YGL135W,YJL148W,YLR061W,YLR367W,YPL143W,YPL198W,YBL087C,YBR084C-A,YBR190W,YDR471W,YER117W,YGL030W,YGL103W,YGR034W,YGR118W,YIL133C,YKL006W,YLR344W,YLR400W,YOR293W,YPR080W,YDR152W,YLR397C,YNL244C,YBL092W,YBR191W,YDL061C,YDL075W,YDL083C,YDL191W,YDR064W,YDR447C,YDR450W,YGR027C,YGR21…
FHL1	YDL136W,YDR500C,YHR021C,YHR141C,YIL148W,YJL189W,YJL191W,YLR333C,YMR194W,YMR230W,YNL162W,YOL127W,YOR182C,YOR234C,YPR043W,YGL135W,YJL148W,YLR061W,YLR367W,YPL143W,YPL198W,YBL087C,YBR084C-A,YBR190W,YDR471W,YER117W,YGL030W,YGL103W,YGR034W,YGR118W,YIL133C,YKL006W,YLR344W,YLR400W,YOR293W,YPR080W,YDR152W,YLR397C,YNL244C,YBL092W,YBR191W,YDL061C,YDL075W,YDL083C,YDL191W,YDR064W,YDR447C,YDR450W,YGR027C,YGR21…
SFP1	YDL136W,YDR500C,YHR021C,YHR141C,YIL148W,YJL189W,YJL191W,YLR333C,YMR194W,YMR230W,YNL162W,YOL127W,YOR182C,YOR234C,YPR043W,YGL135W,YJL148W,YLR061W,YLR367W,YPL143W,YPL198W,YBL087C,YBR084C-A,YBR190W,YDR471W,YER117W,YGL030W,YGL103W,YGR034W,YGR118W,YIL133C,YKL006W,YLR344W,YLR400W,YOR293W,YPR080W,YDR152W,YLR397C,YNL244C,YBL092W,YBR191W,YDL061C,YDL075W,YDL083C,YDL191W,YDR064W,YDR447C,YDR450W,YGR027C,YGR21…
SMP1	YBL087C,YBR190W,YDL060W,YDL061C,YIL133C,YMR014W,YOL121C,YPL251W,
YAP5	YGL103W,YHR141C,YIL133C,YJL188C,YJL189W,YLR397C,
RME1	YGL135W,YJL148W,YLR061W,YLR367W,YPL143W,YPL198W,
PDR1	YDR471W,YGL103W,YHR141C,YJL188C,YPL143W,
GCR2	YJL148W,YLR264W,YOL121C,YPL251W,YGL102C,YMR014W,
ROX1	YGL135W,YJL148W,YMR014W,YOL121C,YPR010C,
NDD1	YJL148W,YLR367W,YMR014W,YPL143W,YPL198W,
