# Supplementary material for: High-resolution analysis of condition-specific regulatory modules in Saccharomyces cerevisiae
Source: Genome Biol. 2008 Jan 3;9(1):R2. doi: 10.1186/gb-2008-9-1-r2 (PMC2395236; doi:10.1186/gb-2008-9-1-r2)
Supplement: Additional data file 11 — Matrices describing all EPMs and RMs, including lists of synergistic pairs of regulators. [file gb-2008-9-1-r2-S11.zip › htmls/ORFListPerTF/C13/ORFListPerTFs.C13.Pat13]

HSF1	YBL059W,YHR156C,YCR021C,YDL020C,YGR142W,YNL007C,YPL170W,YDL176W,YIR031C,YJR046W,YLL039C,YNL006W,YNR010W,YNR069C,YPL168W,YPR154W,YBL075C,YKL123W,YBR072W,YDR151C,YDR154C,YDR155C,YDR214W,YDR313C,YGR161C,YJL144W,YLR064W,YLR260W,YLR347C,YMR081C,YNL077W,YOR007C,YOR027W,YPR158W,YPR196W,YOL138C,YBR116C,YBR117C,YBR169C,YDR171W,YER103W,YNL125C,YDL091C,
ROX1	YBL029W,YDR441C,YGL134W,YHR194W,YJL045W,YJR159W,YMR017W,YOL026C,YPL230W,YCR107W,YHR048W,YOR319W,YPR126C,YPR127W,YPR201W,
MSN2	YBL029W,YBR054W,YBR157C,YDL129W,YER045C,YGR134W,YGR144W,YJR061W,YJR103W,YKL107W,YKR039W,YKR102W,YOR019W,YOR178C,YPL165C,YMR081C,YMR090W,YBR072W,YBR295W,YGR250C,YHL045W,YIL045W,YKL026C,YKL087C,YKL224C,YDR169C,YDR275W,YJL141C,YJL142C,YJL153C,YNL129W,YNL171C,YKL123W,YDL020C,YDR151C,YDR154C,YDR155C,YDR214W,YDR313C,YGR161C,YJL144W,YLR064W,YLR260W,YLR347C,YNL007C,YNL077W,YOR007C,YOR027W,YPR158W,YPR196W…
SUT1	YAL034C,YER116C,YGL124C,YHR096C,YJR058C,YNL144C,YOL109W,YOL128C,YOR338W,YPR030W,YAL054C,YGR067C,YJL045W,YJR119C,YLL037W,YLL039C,YLR297W,YMR101C,YNL149C,YOL131W,YOR100C,YJR095W,YLR260W,YMR040W,YBL029W,YBL043W,YER045C,YHL027W,YKR075C,YMR056C,YOR049C,YOR107W,YPL026C,YPL177C,YDR441C,YKR097W,YOL159C,YPL156C,
SOK2	YBL029W,YBL043W,YDL245C,YDR441C,YER045C,YJR159W,YMR017W,YMR056C,YMR135C,YOR178C,YPL025C,
SKN7	YDR043C,YJL105W,YJL116C,YKR097W,YML007W,YML088W,YMR135C,YNL014W,YCR021C,YGR016W,YLR214W,YBR077C,YDR441C,YLR037C,YPL202C,
NRG1	YBL029W,YDR043C,YDR441C,YDR536W,YER045C,YHR138C,YIL097W,YJR159W,YKR102W,YOR138C,YPL230W,YBR018C,YBR020W,YBR157C,YCR107W,YDR436W,YER096W,YGR067C,YMR056C,YOL085C,YPR061C,YPR158W,YHR195W,YIL101C,YGL261C,YHL045W,YHL046C,YIR041W,YJL223C,YKL224C,YNL194C,YOL161C,YOR394W,YPL282C,YPR151C,YKR097W,YOL159C,YPL156C,
YAP7	YKL087C,YLL065W,YOR173W,YHR053C,YHR055C,YKL071W,YDL020C,YFL056C,YFL057C,YLL060C,YLR439W,YDR438W,YBR099C,YDR132C,YPL202C,YBR047W,YMR316C-B,YPR201W,YDR078C,YDR079W,YJR011C,YMR086C-A,YDR003W,YGR256W,YKL070W,YKR055W,YLR163C,YLR164W,YML007W,YNL007C,YNL158W,YNL159C,YLR214W,YBR008C,YLR297W,YLR298C,YPL170W,YPR085C,YGR144W,YNL249C,YBL059W,YDR067C,YHR156C,YCR021C,YDR256C,YLR108C,YGR142W,YMR137C,
CIN5	YBL029W,YBR054W,YBR157C,YDL129W,YER045C,YGR134W,YGR144W,YJR061W,YJR103W,YKL107W,YKR039W,YKR102W,YOR019W,YOR178C,YPL165C,YMR081C,YMR090W,YBR072W,YBR295W,YGR250C,YHL045W,YIL045W,YKL026C,YKL087C,YKL224C,YHR195W,YIL101C,YGL261C,YHL046C,YIR041W,YJL223C,YMR056C,YNL194C,YOL161C,YOR394W,YPL282C,YPR151C,YDR441C,YJR094C,YPL062W,YCR021C,YMR172C-A,YLR030W,YOL135C,
THI2	YDR179C,YDR179W-A,YCR020C-A,YDR048C,YLR004C,YNL333W,YDR438W,YGL121C,YJR011C,YLR005W,YMR017W,YNL334C,YPL258C,YPR121W,
AFT2	YHR195W,YIL101C,YGL261C,YHL045W,YHL046C,YIR041W,YJL223C,YKL224C,YMR056C,YNL194C,YOL161C,YOR394W,YPL282C,YPR151C,YBL029W,YBL043W,YBL095W,YCR021C,YCR107W,YDR317W,YDR441C,YDR543C,YER045C,YJR094C,YJR159W,YMR172C-A,YNL337W,YPR126C,YPR127W,YDL024C,YGR256W,YLR142W,YGL254W,YHL016C,YLL026W,YLR311C,YLR312C,YDR265W,YGL072C,YGR250C,YMR320W,YPL062W,YLR030W,YOL135C,YDR043C,YJL105W,YJL116C,YKR097W,YML007W,YML08…
PHD1	YBL029W,YBL043W,YER045C,YHL027W,YKR075C,YMR056C,YOR049C,YOR107W,YPL026C,YPL177C,YDL245C,YJR159W,YKR102W,YMR135C,YMR137C,YBR114W,YBR157C,
RIM101	YCR107W,YBL029W,YCR021C,YDR441C,YER045C,YMR017W,YMR172C-A,
PUT3	YBR114W,YDR256C,YHR136C,YJL153C,YML042W,YPR030W,YPR151C,YGR043C,YKR009C,YBL029W,YBL043W,YDL245C,YDR441C,YER045C,YJR159W,YMR017W,YMR056C,YMR135C,YOR178C,YPL025C,YDL024C,YGR256W,YLR142W,YGL254W,YHL016C,YLL026W,YLR311C,YLR312C,YDR265W,YGL072C,YGR250C,YMR320W,YBR020W,YCR020C-A,YDR048C,YLR174W,YHL027W,YKR075C,YOR049C,YOR107W,YPL026C,YPL177C,YCR107W,YEL070W,YHR048W,YLR214W,YPL156C,
GCN4	YDL170W,YBR257W,YDL197C,YER039C,YER040W,YGL059W,YGR067C,YGR161C,YKR097W,YMR135C,YPL264C,
SWI6	YBL029W,YBR077C,YGR110W,YJL116C,YJL185C,YLR439W,YPL024W,YPL025C,
MOT3	YDL245C,YHL016C,YJR159W,YCR021C,YGR142W,YOL085C,YNL129W,
MCM1	YBL059W,YDR179C,YDR179W-A,YKR068C,YKR097W,
MGA1	YBL059W,YDR067C,YKR087C,YMR134W,YPL071C,
XBP1	YBL029W,YBL043W,YBL095W,YCR021C,YCR107W,YDR317W,YDR441C,YDR543C,YER045C,YJR094C,YJR159W,YMR172C-A,YNL337W,YPR126C,YPR127W,
YAP6	YKL087C,YLL065W,YOR173W,YHR053C,YHR055C,YKL071W,YDL020C,YFL056C,YFL057C,YLL060C,YLR439W,YDR438W,YBR099C,YDR132C,YPL202C,YBR047W,YMR316C-B,YPR201W,YBL059W,YHR156C,YCR021C,YGR142W,YNL007C,YPL170W,YBR008C,YLR297W,YLR298C,YPR085C,YGR144W,YNL249C,YDR067C,YDR256C,YLR108C,YMR137C,YBL029W,YDL245C,YER045C,YIL122W,YIR035C,YJR159W,YKR102W,YOR049C,YOR178C,YCR105W,YPR127W,YJR011C,YDR441C,YBL113C,YCR107W,YIL03…
DAL80	YBL059W,YDR067C,YHR156C,YLR439W,YOL043C,YOR319W,
RCS1	YDL024C,YGR256W,YLR142W,YGL254W,YHL016C,YLL026W,YLR311C,YLR312C,YDR265W,YGL072C,YGR250C,YMR056C,YMR320W,YPR151C,YHR195W,YIL101C,YGL261C,YHL045W,YHL046C,YIR041W,YJL223C,YKL224C,YNL194C,YOL161C,YOR394W,YPL282C,YCR107W,YEL070W,YHR048W,YLR214W,YMR017W,YPL156C,YDR151C,YPL018W,YGR133W,YMR040W,YOR044W,YOR319W,YPL120W,YMR086C-A,YDR003W,YDR154C,YDR155C,YDR313C,YGL089C,YGL193C,YJR138W,YMR182C,YNL115C,YNL11…
RTG3	YLR316C,YDL013W,YCR020C-A,YDR067C,YMR228W,YCR021C,YCR107W,YGR142W,YKL071W,YDR317W,YFR017C,YDR078C,YJR011C,YBL043W,
STP1	YCR105W,YFR017C,YIL101C,YJL067W,YLR099C,YAL034C,YER116C,YGL124C,YHR096C,YJR058C,YNL144C,YOL109W,YOL128C,YOR338W,YPR030W,YBL029W,YBL043W,YDL245C,YDR441C,YER045C,YJR159W,YMR017W,YMR056C,YMR135C,YOR178C,YPL025C,YDL024C,YGR256W,YLR142W,YGL254W,YHL016C,YLL026W,YLR311C,YLR312C,YDR265W,YGL072C,YGR250C,YMR320W,YPR151C,YHR195W,YGL261C,YHL045W,YHL046C,YIR041W,YJL223C,YKL224C,YNL194C,YOL161C,YOR394W,YPL282C…
REB1	YDR313C,YGL089C,YGL193C,YJR085C,YKL146W,YMR182C,YNL171C,YNR012W,YOR148C,
MSN4	YBL029W,YBR054W,YBR157C,YDL129W,YER045C,YGR134W,YGR144W,YJR061W,YJR103W,YKL107W,YKR039W,YKR102W,YOR019W,YOR178C,YPL165C,YMR081C,YMR090W,YBR072W,YBR295W,YGR250C,YHL045W,YIL045W,YKL026C,YKL087C,YKL224C,YCR105W,YFR017C,YIL101C,YJL067W,YLR099C,YAL034C,YER116C,YGL124C,YHR096C,YJR058C,YNL144C,YOL109W,YOL128C,YOR338W,YPR030W,YDR043C,YDR441C,YDR536W,YHR138C,YIL097W,YJR159W,YOR138C,YPL230W,YBR018C,YBR020W…
UME6	YBL029W,YBR054W,YBR157C,YDL129W,YER045C,YGR134W,YGR144W,YJR061W,YJR103W,YKL107W,YKR039W,YKR102W,YOR019W,YOR178C,YPL165C,YMR081C,YMR090W,YBR072W,YBR295W,YGR250C,YHL045W,YIL045W,YKL026C,YKL087C,YKL224C,YCR105W,YFR017C,YIL101C,YJL067W,YLR099C,YAL034C,YER116C,YGL124C,YHR096C,YJR058C,YNL144C,YOL109W,YOL128C,YOR338W,YPR030W,YHR195W,YGL261C,YHL046C,YIR041W,YJL223C,YMR056C,YNL194C,YOL161C,YOR394W,YPL282C…
SIP4	YAL034C,YER116C,YGL124C,YHR096C,YJR058C,YNL144C,YOL109W,YOL128C,YOR338W,YPR030W,YAL054C,YGR067C,YJL045W,YJR119C,YLL037W,YLL039C,YLR297W,YMR101C,YNL149C,YOL131W,YOR100C,YJR095W,YLR260W,YMR040W,
ARR1	YKL087C,YLL065W,YOR173W,YHR053C,YHR055C,YKL071W,YDL020C,YFL056C,YFL057C,YLL060C,YLR439W,YDR438W,YBR099C,YDR132C,YPL202C,YBR047W,YMR316C-B,YPR201W,YBL059W,YHR156C,YCR021C,YGR142W,YNL007C,YPL170W,YBR008C,YLR297W,YLR298C,YPR085C,YGR144W,YNL249C,YDR067C,YDR256C,YLR108C,YMR137C,
YAP3	YKL087C,YLL065W,YOR173W,YHR053C,YHR055C,YKL071W,YDL020C,YFL056C,YFL057C,YLL060C,YLR439W,YDR438W,YBR099C,YDR132C,YPL202C,YBR047W,YMR316C-B,YPR201W,YBL059W,YHR156C,YCR021C,YGR142W,YNL007C,YPL170W,YBR008C,YLR297W,YLR298C,YPR085C,YGR144W,YNL249C,YDR067C,YDR256C,YLR108C,YMR137C,
YAP5	YKL087C,YLL065W,YOR173W,YHR053C,YHR055C,YKL071W,YDL020C,YFL056C,YFL057C,YLL060C,YLR439W,YDR438W,YBR099C,YDR132C,YPL202C,YBR047W,YMR316C-B,YPR201W,YBL059W,YHR156C,YCR021C,YGR142W,YNL007C,YPL170W,YBR008C,YLR297W,YLR298C,YPR085C,YGR144W,YNL249C,YDR067C,YDR256C,YLR108C,YMR137C,
CAD1	YDL020C,YFL056C,YFL057C,YLL060C,YLR439W,YDR438W,YBR099C,YDR132C,YKL087C,YPL202C,YBR047W,YMR316C-B,YPR201W,YOR173W,YBL059W,YHR156C,YCR021C,YGR142W,YNL007C,YPL170W,YDR078C,YDR079W,YJR011C,YKL071W,YMR086C-A,YDR003W,YGR256W,YKL070W,YKR055W,YLR163C,YLR164W,YML007W,YNL158W,YNL159C,YLR214W,YBR222C,YLL056C,YNL117W,YBR008C,YHR053C,YHR055C,YLR297W,YLR298C,YPR085C,YGR144W,YNL249C,YDR067C,YDR256C,YLR108C,YMR…
GZF3	YDR078C,YDR079W,YJR011C,YKL071W,YMR086C-A,YDR003W,YGR256W,YKL070W,YKR055W,YLR163C,YLR164W,YML007W,YNL007C,YNL158W,YNL159C,YKL087C,YLR214W,YBR228W,YBR257W,YIL146C,YJL023C,YPL147W,YLR064W,YDR438W,YGL121C,YLR005W,YMR017W,YNL334C,YPL258C,YPR121W,YJL212C,YLR031W,YCL064C,YIR028W,YKR039W,YLR142W,
GAT1	YBR228W,YBR257W,YIL146C,YJL023C,YKL071W,YPL147W,YLR064W,YDR031W,YHR194W,YHL016C,YLL025W,YLR439W,YMR017W,YCL064C,YDL067C,YGR183C,YIR028W,YOL159C,YDR438W,YGL121C,YJR011C,YLR005W,YNL334C,YPL258C,YPR121W,YJL212C,YLR031W,YKR039W,YLR142W,YCL067C,YCR039C,YCR082W,YER047C,YLR326W,YDL170W,YDL197C,YER039C,YER040W,YGL059W,YGR067C,YGR161C,YKR097W,YMR135C,YPL264C,
GLN3	YDR031W,YHR194W,YJL023C,YHL016C,YLL025W,YLR439W,YMR017W,YCL064C,YDL067C,YGR183C,YIR028W,YOL159C,YDR438W,YGL121C,YJR011C,YLR005W,YNL334C,YPL258C,YPR121W,YJL212C,YLR031W,YKR039W,YLR142W,
GAL80	YBR114W,YDR256C,YHR136C,YJL153C,YML042W,YPR030W,YPR151C,YGR043C,YKR009C,YDL024C,YGR256W,YLR142W,YGL254W,YHL016C,YLL026W,YLR311C,YLR312C,YDR265W,YGL072C,YGR250C,YMR056C,YMR320W,
PDR3	YBR114W,YDR256C,YHR136C,YJL153C,YML042W,YPR030W,YPR151C,YGR043C,YKR009C,YAL054C,YBR222C,YDL020C,YDR160W,YLL056C,YPL170W,YPL236C,YPR201W,YHR195W,YIL101C,YGL261C,YHL045W,YHL046C,YIR041W,YJL223C,YKL224C,YMR056C,YNL194C,YOL161C,YOR394W,YPL282C,
SPT2	YDR441C,YJR094C,YPL062W,YCR021C,YMR172C-A,YLR030W,YOL135C,YHR195W,YIL101C,YGL261C,YHL045W,YHL046C,YIR041W,YJL223C,YKL224C,YMR056C,YNL194C,YOL161C,YOR394W,YPL282C,YPR151C,
HAP2	YDL067C,YDL181W,YLR038C,YLR395C,YMR256C,YNL052W,YPL271W,YDR543C,YGL193C,YGR183C,YHR194W,YLL065W,YNL337W,YBR099C,YDL104C,YLR288C,
HAP3	YDL067C,YDL181W,YLR038C,YLR395C,YMR256C,YNL052W,YPL271W,YDR543C,YGL193C,YGR183C,YHR194W,YLL065W,YNL337W,YBR099C,YDL104C,YLR288C,
HAP4	YDL067C,YDL181W,YLR038C,YLR395C,YMR256C,YNL052W,YPL271W,YDR543C,YGL193C,YGR183C,YHR194W,YLL065W,YNL337W,YBR099C,YDL104C,YLR288C,
YAP1	YBR047W,YKL087C,YMR316C-B,YPR201W,YDL020C,YOR173W,YBL059W,YHR156C,YCR021C,YGR142W,YNL007C,YPL170W,YLL065W,YHR053C,YHR055C,YKL071W,
GAL4	YAL054C,YBR222C,YDL020C,YDR160W,YLL056C,YPL170W,YPL236C,YPR201W,YCR105W,YFR017C,YIL101C,YJL067W,YLR099C,YBL029W,YDR043C,YDR441C,YDR536W,YER045C,YHR138C,YIL097W,YJR159W,YKR102W,YOR138C,YPL230W,YBR018C,YBR020W,YBR157C,YCR107W,YDR436W,YER096W,YGR067C,YMR056C,YOL085C,YPR061C,YPR158W,YJL045W,YJR119C,YLL037W,YLL039C,YLR297W,YMR101C,YNL149C,YOL131W,YOR100C,YOR338W,YJR095W,YLR260W,YMR040W,YCR020C-A,YDR04…
RGT1	YAL054C,YBR222C,YDL020C,YDR160W,YLL056C,YPL170W,YPL236C,YPR201W,YGR067C,YJL045W,YJR119C,YLL037W,YLL039C,YLR297W,YMR101C,YNL149C,YOL131W,YOR100C,YOR338W,YJR095W,YLR260W,YMR040W,YDR043C,YJL105W,YJL116C,YKR097W,YML007W,YML088W,YMR135C,YNL014W,YCR021C,YGR016W,YLR214W,YBR077C,YDR441C,YLR037C,YPL202C,
