# Supplementary material for: High-resolution analysis of condition-specific regulatory modules in Saccharomyces cerevisiae
Source: Genome Biol. 2008 Jan 3;9(1):R2. doi: 10.1186/gb-2008-9-1-r2 (PMC2395236; doi:10.1186/gb-2008-9-1-r2)
Supplement: Additional data file 11 — Matrices describing all EPMs and RMs, including lists of synergistic pairs of regulators. [file gb-2008-9-1-r2-S11.zip › htmls/ORFListPerTF/C13/ORFListPerTFs.C13.Pat14]

ROX1	YGL013C,YJR158W,YBL113C,YHR091C,YOR032C,
YAP6	YJL219W,YMR135C,YAL063C,YDR545W,YLR467W,YMR193W,
RIM101	YDR282C,YDR285W,YAL063C,YEL070W,YIL170W,YJL219W,YMR135C,
UME6	YDR092W,YER179W,YGL250W,YGL251C,YJL089W,YLR317W,YOL100W,YHR124W,YHR021W-A,YLL037W,YLL039C,YPR131C,YDR530C,YER100W,YFR019W,YGR154C,YIR018W,YLL055W,YLR267W,YMR255W,YOR328W,
HAP4	YCL067C,YCR039C,YHR091C,YML088W,YHR111W,YLR453C,
HAP1	YDR543C,YDR545W,YER190W,YKR047W,YLR467W,YMR201C,YNL337W,YNR019W,
RAP1	YDR543C,YDR545W,YER190W,YKR047W,YLR467W,YMR201C,YNL337W,YNR019W,YHR021W-A,YJL089W,YLL037W,YLL039C,YPR131C,
SIP4	YDR092W,YER179W,YGL250W,YGL251C,YJL089W,YLR317W,YOL100W,YHR124W,YHR021W-A,YLL037W,YLL039C,YPR131C,
RCS1	YHR021W-A,YJL089W,YLL037W,YLL039C,YPR131C,YDR092W,YER179W,YGL250W,YGL251C,YLR317W,YOL100W,YHR124W,
STP1	YHR021W-A,YJL089W,YLL037W,YLL039C,YPR131C,YDR530C,YER100W,YFR019W,YGR154C,YIR018W,YLL055W,YLR267W,YMR255W,YOL100W,YOR328W,
MCM1	YJL219W,YMR135C,YAL063C,YDR545W,YLR467W,YMR193W,YDR543C,YER190W,YKR047W,YMR201C,YNL337W,YNR019W,
