# Supplementary material for: High-resolution analysis of condition-specific regulatory modules in Saccharomyces cerevisiae
Source: Genome Biol. 2008 Jan 3;9(1):R2. doi: 10.1186/gb-2008-9-1-r2 (PMC2395236; doi:10.1186/gb-2008-9-1-r2)
Supplement: Additional data file 11 — Matrices describing all EPMs and RMs, including lists of synergistic pairs of regulators. [file gb-2008-9-1-r2-S11.zip › htmls/ORFListPerTF/C13/ORFListPerTFs.C13.Pat15]

DAL80	YBL018C,YDL049C,YDR543C,YHR157W,YKL049C,YNL337W,YOR318C,
GZF3	YDR179C,YDR179W-A,YGL255W,YDL067C,YOL159C,YKR105C,YBL113C,YCR096C,YCR107W,YDR543C,YLL065W,YNL337W,YNL339C,
ROX1	YEL070W,YGL136C,YMR135C,YDR543C,YER185W,YLL065W,YNL337W,YOR318C,YOL146W,YPR200C,
DAT1	YCR096C,YDR543C,YNL337W,YNL339C,YPL283C,
YAP6	YER185W,YHR048W,YIR005W,YIR031C,YLR254C,YOR162C,YPR086W,YDL243C,YEL070W,YJR094C,YOR179C,YDL114W,YDL115C,YDR543C,YLL065W,YNL337W,YOR318C,YJR095W,
YAP5	YER185W,YHR048W,YIR005W,YIR031C,YLR254C,YOR162C,YPR086W,YDL243C,YBL113C,YCL067C,YCR039C,YCR107W,YDL115C,YFL063W,YLL065W,YNL337W,YOR319W,YPR131C,
NRG1	YDL245C,YFR017C,YMR017W,YCR105W,YPL025C,
PHD1	YCR098C,YEL070W,YJL105W,YJR094C,YPL024W,
RCS1	YDL114W,YDL115C,YDR543C,YFL063W,YIL177C,YNL337W,YNL339C,YDR523C,YHR156C,YHR157W,YBR131W,YDR173C,YDR323C,YEL012W,YER039C,YER040W,YGR147C,YJR085C,YKR068C,YNL161W,YNR039C,YOR148C,YGL248W,YKL058W,YKL059C,YOR318C,YPR099C,
GAT3	YDL114W,YDL115C,YDR543C,YFL063W,YIL177C,YNL337W,YNL339C,
SWI5	YDR543C,YLL065W,YNL337W,YNL339C,YOR318C,YPL283C,YCR096C,YDR317W,YMR135C,YCR107W,YBR071W,YDL114W,YDR397C,YFR017C,YLR346C,YLR439W,
MSN4	YDL245C,YFR017C,YMR017W,YCR105W,YPL025C,YHR194W,YMR135C,YPR185W,YBR071W,YDL114W,YDR397C,YDR543C,YLR346C,YLR439W,
UME6	YER017C,YJR095W,YJR119C,YLR142W,YLR174W,YOR064C,YOR162C,YBR071W,YBR077C,YDR441C,YFR017C,YJL185C,YLR439W,YMR017W,YMR135C,YPL024W,YPL025C,
CAD1	YKL071W,YDR323C,YHR156C,YHR157W,YLR053C,YMR228W,YOL159C,YER185W,YHR048W,YIR005W,YIR031C,YLR254C,YOR162C,YPR086W,YDL243C,
MCM1	YDL114W,YDL115C,YDR543C,YFL063W,YIL177C,YNL337W,YNL339C,YLL065W,YOR318C,YPL283C,YCR096C,
RAP1	YDL114W,YDL115C,YDR543C,YFL063W,YIL177C,YNL337W,YNL339C,YLL065W,YOR318C,YPL283C,YCR096C,YHR030C,YKR105C,YDR317W,YMR135C,YCR107W,
HAP2	YDR543C,YLL065W,YNL337W,YNL339C,YOR318C,YPL283C,YCR096C,YHR030C,YKR105C,YDR317W,YMR135C,YCR107W,
HAP3	YDR543C,YLL065W,YNL337W,YNL339C,YOR318C,YPL283C,YCR096C,YHR030C,YKR105C,YDR317W,YMR135C,YCR107W,
HAP4	YDR543C,YLL065W,YNL337W,YNL339C,YOR318C,YPL283C,YCR096C,YHR030C,YKR105C,YDR317W,YMR135C,YCR107W,
HAP1	YCR096C,YDR543C,YNL337W,YNL339C,YPL283C,YDR317W,YLL065W,YMR135C,YCR107W,
