# Supplementary material for: High-resolution analysis of condition-specific regulatory modules in Saccharomyces cerevisiae
Source: Genome Biol. 2008 Jan 3;9(1):R2. doi: 10.1186/gb-2008-9-1-r2 (PMC2395236; doi:10.1186/gb-2008-9-1-r2)
Supplement: Additional data file 11 — Matrices describing all EPMs and RMs, including lists of synergistic pairs of regulators. [file gb-2008-9-1-r2-S11.zip › htmls/ORFListPerTF/C13/ORFListPerTFs.C13.Pat16]

AFT2	YDL114W,YJR135C,YFL059W,YFL060C,YBR296C,YEL070W,YMR325W,
NRG1	YAL037W,YBR071W,YEL044W,YHR134W,YJR129C,YEL070W,YFL059W,YIR020C,YJR094C,YBR296C,YHR022C,YJR095W,
