# Supplementary material for: High-resolution analysis of condition-specific regulatory modules in Saccharomyces cerevisiae
Source: Genome Biol. 2008 Jan 3;9(1):R2. doi: 10.1186/gb-2008-9-1-r2 (PMC2395236; doi:10.1186/gb-2008-9-1-r2)
Supplement: Additional data file 11 — Matrices describing all EPMs and RMs, including lists of synergistic pairs of regulators. [file gb-2008-9-1-r2-S11.zip › htmls/ORFListPerTF/C13/ORFListPerTFs.C13.Pat17]

HSF1	YKL124W,YDR124W,YDR258C,YMR186W,YPL240C,YLR327C,
AFT2	YDR534C,YJR044C,YLR120C,YOR383C,YNR076W,
MSN2	YBR214W,YIL113W,YKL146W,YKL148C,YLR177W,YOL083W,YIL099W,YJR158W,YKL062W,YIL176C,YPL230W,YBR072W,YDR229W,YER103W,YLL026W,YPL150W,YJR011C,YMR086C-A,YPL123C,YGR088W,YOR228C,YDR258C,YER079W,YJR044C,YKL142W,YKL151C,YPL015C,YBR044C,YIL077C,YIL166C,YJL161W,YER013W,YLL025W,YMR053C,YOL082W,YHR137W,YPL240C,YKL034W,YNL156C,YDR171W,YJL164C,YOR043W,YAL053W,YBL064C,YBL078C,YHR138C,YIL033C,YJL103C,YLL019C,YLL02…
YAP7	YBR255W,YDL204W,YDR317W,YDR533C,YJR103W,YLR299W,YNL176C,YOR008C,YKL071W,YOL151W,YDL125C,YGR010W,YGR224W,YHR191C,YLR193C,
SKN7	YBR157C,YDR154C,YDR155C,YKL062W,YLL019C,YLL020C,YLR257W,YBR054W,YER150W,YHR002W,YKL087C,YNL234W,YPL041C,YBR169C,YDL024C,YDR171W,YGR088W,YNL015W,YNL092W,YPL230W,
UME6	YIL099W,YJR158W,YKL062W,YIL176C,YPL230W,YAL053W,YBL064C,YBL078C,YHR138C,YIL033C,YJL103C,YLL019C,YLL020C,YLL029W,YMR195W,YBR225W,YFR049W,YHR137W,YJL149W,YJL166W,YLR149C,YMR253C,YPL018W,YBR157C,YDR154C,YDR155C,YLR257W,YBR054W,YER150W,YHR002W,YKL087C,YNL234W,YPL041C,YBR169C,YDL024C,YDR171W,YGR088W,YNL015W,YNL092W,YBL029W,YDL245C,YML007W,YPR013C,
AZF1	YBL029W,YDL245C,YIL099W,YLL019C,YLL020C,YML007W,YPR013C,
PHD1	YBR157C,YDR154C,YDR155C,YKL062W,YLL019C,YLL020C,YLR257W,YBR054W,YER150W,YHR002W,YKL087C,YNL234W,YPL041C,YBR169C,YDL024C,YDR171W,YGR088W,YNL015W,YNL092W,YPL230W,YIL099W,YJR158W,YIL176C,
MSN4	YBR214W,YIL113W,YKL146W,YKL148C,YLR177W,YOL083W,YIL099W,YJR158W,YKL062W,YIL176C,YPL230W,YBR072W,YDR229W,YER103W,YLL026W,YPL150W,YJR011C,YMR086C-A,YPL123C,YGR088W,YOR228C,YDR258C,YER079W,YJR044C,YKL142W,YKL151C,YPL015C,YBR044C,YIL077C,YIL166C,YJL161W,YER013W,YLL025W,YMR053C,YOL082W,YHR137W,YPL240C,YKL034W,YNL156C,YDR171W,YJL164C,YOR043W,YAL053W,YBL064C,YBL078C,YHR138C,YIL033C,YJL103C,YLL019C,YLL02…
STP1	YIL099W,YJR158W,YKL062W,YIL176C,YPL230W,YAL053W,YBL064C,YBL078C,YHR138C,YIL033C,YJL103C,YLL019C,YLL020C,YLL029W,YMR195W,YBR157C,YDR154C,YDR155C,YLR257W,YBR054W,YER150W,YHR002W,YKL087C,YNL234W,YPL041C,YBR169C,YDL024C,YDR171W,YGR088W,YNL015W,YNL092W,
GLN3	YIL099W,YJR158W,YKL062W,YIL176C,YPL230W,YBR255W,YDL204W,YDR317W,YDR533C,YJR103W,YLR299W,YNL176C,YOR008C,YKL071W,YOL151W,YCL035C,YER079W,YFR045W,YKL142W,YHR137W,
RPH1	YPL123C,YGR088W,YKL034W,YLL026W,YNL156C,YDR171W,YDR258C,YJL164C,YOR043W,YKL062W,YBR157C,YDR154C,YDR155C,YLL019C,YLL020C,YLR257W,YBR054W,YER150W,YHR002W,YKL087C,YNL234W,YPL041C,YBR169C,YDL024C,YNL015W,YNL092W,YPL230W,YER079W,YHR194W,YHR195W,YJR149W,YLR439W,YML007W,YOR138C,
PUT3	YAL053W,YBL064C,YBL078C,YHR138C,YIL033C,YJL103C,YLL019C,YLL020C,YLL029W,YMR195W,YBR157C,YDR154C,YDR155C,YKL062W,YLR257W,YBR054W,YER150W,YHR002W,YKL087C,YNL234W,YPL041C,YBR169C,YDL024C,YDR171W,YGR088W,YNL015W,YNL092W,YPL230W,
CAD1	YBR255W,YDL204W,YDR317W,YDR533C,YJR103W,YLR299W,YNL176C,YOR008C,YKL071W,YOL151W,YDL125C,YGR010W,YGR224W,YHR191C,YLR193C,
SUT1	YDL133W,YDR470C,YGR149W,YKL062W,YOL082W,YOR292C,YAL053W,YBL064C,YBL078C,YHR138C,YIL033C,YJL103C,YLL019C,YLL020C,YLL029W,YMR195W,YBR214W,YIL113W,YKL146W,YKL148C,YLR177W,YOL083W,YBR157C,YDR154C,YDR155C,YLR257W,YBR054W,YER150W,YHR002W,YKL087C,YNL234W,YPL041C,YBR169C,YDL024C,YDR171W,YGR088W,YNL015W,YNL092W,YPL230W,
GAL4	YAL053W,YBL064C,YBL078C,YHR138C,YIL033C,YJL103C,YLL019C,YLL020C,YLL029W,YMR195W,YBR214W,YIL113W,YKL146W,YKL148C,YLR177W,YOL083W,
