# Supplementary material for: High-resolution analysis of condition-specific regulatory modules in Saccharomyces cerevisiae
Source: Genome Biol. 2008 Jan 3;9(1):R2. doi: 10.1186/gb-2008-9-1-r2 (PMC2395236; doi:10.1186/gb-2008-9-1-r2)
Supplement: Additional data file 11 — Matrices describing all EPMs and RMs, including lists of synergistic pairs of regulators. [file gb-2008-9-1-r2-S11.zip › htmls/ORFListPerTF/C13/ORFListPerTFs.C13.Pat2]

STE12	YCR089W,YGL032C,YHR084W,YIL082W,YNR044W,YBR040W,YML046W,YAR015W,YBL061C,YBR023C,YBR156C,YGL062W,YKL179C,YMR235C,YMR236W,
GCN4	YAL044C,YDR019C,YDR408C,YER061C,YER091C,YGL234W,YGR061C,YGR204W,YKR080W,YLR057W,YLR058C,YLR060W,YLR359W,YMR120C,YMR189W,YMR300C,YOR128C,YCL030C,YKL179C,YKL120W,YLR355C,YMR108W,YER073W,YJR016C,YOR226C,YBR249C,YBR104W,YER086W,YHR019C,YFR030W,YJR010W,YAL012W,YBR145W,YBR248C,YER055C,YGL125W,YIL074C,YJR137C,YLR092W,YLR303W,YML018C,YNL104C,YNL220W,YNL221C,YNL277W,YOL064C,YPL250C,YDL120W,YER090W,YJL088W…
MBP1	YHR193C,YLR354C,YGR078C,YMR079W,YNL231C,YPR159W,
MET32	YFR030W,YGR204W,YJR010W,YAL012W,YBR145W,YBR248C,YER055C,YER091C,YGL125W,YIL074C,YJR137C,YLR092W,YLR303W,YML018C,YNL104C,YNL220W,YNL221C,YNL277W,YOL064C,YPL250C,YAL035W,YDL058W,YER007C-A,YLR180W,YMR144W,
BAS1	YKL120W,YLR355C,YMR108W,YER073W,YJR016C,YOR226C,YBR249C,YBR104W,YER086W,YHR019C,YFR030W,YGR204W,YJR010W,YAL012W,YBR145W,YBR248C,YER055C,YER091C,YGL125W,YIL074C,YJR137C,YLR092W,YLR303W,YML018C,YNL104C,YNL220W,YNL221C,YNL277W,YOL064C,YPL250C,YDL120W,YER090W,YJL088W,YJR109C,YML116W,YPR167C,YGL009C,YHR208W,YOR108W,YNL231C,YBR115C,YCL030C,YER052C,YJL200C,YOR303W,YDL066W,YDL182W,YDR035W,YGL117W,YIR034C…
MET4	YFR030W,YGR204W,YJR010W,YAL012W,YBR145W,YBR248C,YER055C,YER091C,YGL125W,YIL074C,YJR137C,YLR092W,YLR303W,YML018C,YNL104C,YNL220W,YNL221C,YNL277W,YOL064C,YPL250C,YAL035W,YDL058W,YER007C-A,YLR180W,YMR144W,YNL016W,YDR226W,YGR084C,YLR301W,
CBF1	YFR030W,YGR204W,YJR010W,YAL012W,YBR145W,YBR248C,YER055C,YER091C,YGL125W,YIL074C,YJR137C,YLR092W,YLR303W,YML018C,YNL104C,YNL220W,YNL221C,YNL277W,YOL064C,YPL250C,YBR249C,YDL073W,YDL074C,YGR078C,YNR051C,YAL035W,YDL058W,YER007C-A,YLR180W,YMR144W,YNL016W,YDR226W,YGR084C,YLR301W,
ABF1	YHR162W,YHR163W,YHR183W,YKL179C,YLR200W,YLR354C,YPR074C,YAL044C,YDR019C,YDR408C,YER061C,YER091C,YGL234W,YGR061C,YGR204W,YKR080W,YLR057W,YLR058C,YLR060W,YLR359W,YMR120C,YMR189W,YMR300C,YOR128C,YCL030C,YAL035W,YDL058W,YER007C-A,YLR180W,YMR144W,YAL012W,YFR030W,YLR092W,YNL016W,YDR226W,YGR084C,YLR301W,YNL220W,YDR024W,YDR384C,YDR385W,YKR095W,YPL199C,YMR013C,YHR019C,YBR238C,YDR023W,YEL027W,YNL043C,YDR14…
LEU3	YKL120W,YLR355C,YMR108W,YER073W,YJR016C,YOR226C,YGL009C,YHR208W,YNL104C,YOR108W,YNL231C,YBR249C,YBR104W,YER086W,YHR019C,YFR030W,YGR204W,YJR010W,YAL012W,YBR145W,YBR248C,YER055C,YER091C,YGL125W,YIL074C,YJR137C,YLR092W,YLR303W,YML018C,YNL220W,YNL221C,YNL277W,YOL064C,YPL250C,YLR180W,YNL016W,YDR226W,YGR084C,YLR301W,
TYE7	YFR030W,YGR204W,YJR010W,YAL012W,YBR145W,YBR248C,YER055C,YER091C,YGL125W,YIL074C,YJR137C,YLR092W,YLR303W,YML018C,YNL104C,YNL220W,YNL221C,YNL277W,YOL064C,YPL250C,YAL035W,YDL058W,YER007C-A,YLR180W,YMR144W,YNL016W,YDR226W,YGR084C,YLR301W,YBR249C,YDL073W,YDL074C,YGR078C,YNR051C,
UGA3	YKL120W,YLR355C,YMR108W,YER073W,YJR016C,YOR226C,YGL009C,YHR208W,YNL104C,YOR108W,YNL231C,
PHO4	YFR030W,YGR204W,YJR010W,YAL012W,YBR145W,YBR248C,YER055C,YER091C,YGL125W,YIL074C,YJR137C,YLR092W,YLR303W,YML018C,YNL104C,YNL220W,YNL221C,YNL277W,YOL064C,YPL250C,YLR180W,YNL016W,YDR226W,YGR084C,YLR301W,
