# Supplementary material for: High-resolution analysis of condition-specific regulatory modules in Saccharomyces cerevisiae
Source: Genome Biol. 2008 Jan 3;9(1):R2. doi: 10.1186/gb-2008-9-1-r2 (PMC2395236; doi:10.1186/gb-2008-9-1-r2)
Supplement: Additional data file 11 — Matrices describing all EPMs and RMs, including lists of synergistic pairs of regulators. [file gb-2008-9-1-r2-S11.zip › htmls/ORFListPerTF/C13/ORFListPerTFs.C13.Pat20]

HSF1	YBR101C,YDR123C,YGR210C,YGR211W,YHR053C,YHR055C,YLL037W,YNL063W,YNL064C,YNL281W,YPL151C,YGL144C,
CIN5	YER028C,YKL132C,YLL054C,YOL109W,YOR047C,YPL277C,YPL278C,
