# Supplementary material for: High-resolution analysis of condition-specific regulatory modules in Saccharomyces cerevisiae
Source: Genome Biol. 2008 Jan 3;9(1):R2. doi: 10.1186/gb-2008-9-1-r2 (PMC2395236; doi:10.1186/gb-2008-9-1-r2)
Supplement: Additional data file 11 — Matrices describing all EPMs and RMs, including lists of synergistic pairs of regulators. [file gb-2008-9-1-r2-S11.zip › htmls/ORFListPerTF/C13/ORFListPerTFs.C13.Pat21]

MSN2	YBR168W,YDR453C,YEL011W,YKR052C,YML100W,YOR227W,YHR008C,
MSN4	YBR168W,YDR453C,YEL011W,YKR052C,YML100W,YOR227W,YHR008C,
SKN7	YBR168W,YDR453C,YEL011W,YKR052C,YML100W,YOR227W,YHR008C,
