# Supplementary material for: High-resolution analysis of condition-specific regulatory modules in Saccharomyces cerevisiae
Source: Genome Biol. 2008 Jan 3;9(1):R2. doi: 10.1186/gb-2008-9-1-r2 (PMC2395236; doi:10.1186/gb-2008-9-1-r2)
Supplement: Additional data file 11 — Matrices describing all EPMs and RMs, including lists of synergistic pairs of regulators. [file gb-2008-9-1-r2-S11.zip › htmls/ORFListPerTF/C13/ORFListPerTFs.C13.Pat22]

CIN5	YER038C,YKL044W,YLR001C,YGR010W,YLR460C,
HSF1	YEL060C,YER079W,YGR010W,YLR461W,YMR041C,YMR086C-A,YER035W,YHR104W,YJL082W,YPL150W,YER037W,YPR040W,
AFT2	YEL060C,YER079W,YGR010W,YLR461W,YMR041C,YMR086C-A,YKR052C,YLR284C,YDR422C,YLR136C,YLR137W,YDR270W,YGL260W,YMR279C,
MSN2	YBL064C,YPR040W,YEL060C,YGR010W,YLR137W,YMR041C,YMR253C,YBR230C,YGL228W,YJR044C,YKL142W,YMR262W,YER035W,YHR104W,YJL082W,YPL150W,YER037W,YIR014W,YKL044W,YGR143W,YOL084W,YML131W,YER013W,YGR209C,YJL048C,YKL085W,YNL160W,YOR018W,YMR136W,
PUT3	YDR270W,YHL047C,YKR052C,YLR136C,YOR382W,YBL064C,YPR040W,YEL060C,YGR010W,YLR137W,YMR041C,YMR253C,
SUT1	YDL133W,YDR470C,YGR149W,YOR292C,YDL134C,YMR064W,YMR136W,YOR161C,YPL056C,YDR270W,YHL047C,YKR052C,YLR136C,YOR382W,YDR077W,YER044C,YIL099W,YMR070W,YPR006C,
MSN4	YER013W,YHR104W,YGR209C,YJL048C,YKL085W,YNL160W,YOR018W,YMR136W,YDR085C,YHR087W,YML131W,YBR230C,YGL228W,YJR044C,YKL142W,YMR262W,YIR014W,YKL044W,YGR143W,YOL084W,
GLN3	YBL064C,YPR040W,YEL060C,YGR010W,YLR137W,YMR041C,YMR253C,YDR148C,YER079W,YLR189C,YNL040W,YHR001W,YOR230W,YLR461W,YMR086C-A,YBR043C,YLL005C,YLR356W,YGL180W,YMR195W,YNL183C,
UME6	YBL064C,YPR040W,YEL060C,YGR010W,YLR137W,YMR041C,YMR253C,YDR270W,YJR127C,YML120C,YML132W,YMR280C,YCR061W,YCR062W,YGL180W,YGR209C,YJL001W,YNL156C,YOR052C,YDR077W,YER044C,YIL099W,YMR070W,YMR136W,YPR006C,YOL126C,YBR043C,YER013W,YGR019W,
RLM1	YDR085C,YHR087W,YML131W,YER013W,YHR104W,YGR209C,YKL085W,YNL160W,YOR018W,YDR077W,YER044C,YIL099W,YMR070W,YMR136W,YPR006C,
GAT1	YDR148C,YER079W,YLR189C,YNL040W,YHR001W,YOR230W,YEL060C,YGR010W,YLR461W,YMR041C,YMR086C-A,
DAL82	YDR148C,YER079W,YLR189C,YNL040W,YHR001W,YOR230W,YEL060C,YGR010W,YLR461W,YMR041C,YMR086C-A,
STP1	YDR270W,YHL047C,YKR052C,YLR136C,YOR382W,YLR137W,YJR127C,YML120C,YML132W,YMR280C,YDR077W,YER044C,YIL099W,YMR070W,YMR136W,YPR006C,
PHO2	YDR270W,YLR137W,YJR127C,YML120C,YML132W,YMR280C,YHL047C,YKR052C,YLR136C,YOR382W,
YAP7	YBR179C,YER141W,YGR209C,YML131W,YJL048C,YCR062W,YGR088W,YGR248W,YNL156C,
