# Supplementary material for: High-resolution analysis of condition-specific regulatory modules in Saccharomyces cerevisiae
Source: Genome Biol. 2008 Jan 3;9(1):R2. doi: 10.1186/gb-2008-9-1-r2 (PMC2395236; doi:10.1186/gb-2008-9-1-r2)
Supplement: Additional data file 11 — Matrices describing all EPMs and RMs, including lists of synergistic pairs of regulators. [file gb-2008-9-1-r2-S11.zip › htmls/ORFListPerTF/C13/ORFListPerTFs.C13.Pat23]

CIN5	YDR504C,YGR249W,YML131W,YHL044W,YMR171C,
STP1	YFL062W,YHL048W,YJR161C,YML132W,YNL336W,YJR127C,YML131W,YMR015C,YMR136W,YIL056W,
SUT1	YFL062W,YHL048W,YJR161C,YML132W,YNL336W,YJR127C,YML131W,YMR015C,YMR136W,YIL056W,
UME6	YFL062W,YHL048W,YJR161C,YML132W,YNL336W,YJR127C,YML131W,YMR015C,YMR136W,YIL056W,
