# Supplementary material for: High-resolution analysis of condition-specific regulatory modules in Saccharomyces cerevisiae
Source: Genome Biol. 2008 Jan 3;9(1):R2. doi: 10.1186/gb-2008-9-1-r2 (PMC2395236; doi:10.1186/gb-2008-9-1-r2)
Supplement: Additional data file 11 — Matrices describing all EPMs and RMs, including lists of synergistic pairs of regulators. [file gb-2008-9-1-r2-S11.zip › htmls/ORFListPerTF/C13/ORFListPerTFs.C13.Pat24]

CIN5	YBL043W,YDR338C,YGR180C,YJR011C,YOL116W,YOL151W,YOR049C,YPR013C,YDR533C,YHL046C,
SKN7	YIL099W,YMR136W,YOR348C,YPR013C,YIL050W,YIL113W,YKR075C,YOL126C,
SOK2	YAL061W,YER028C,YER034W,YIL099W,YJR127C,YKL044W,YMR136W,YPL026C,YPL056C,YPR013C,
HAP2	YHR001W-A,YOR154W,YBL043W,YEL009C,YLL016W,
HAP4	YGL191W,YHR001W-A,YIL174W,YIL175W,YKL016C,
ASH1	YIL099W,YIL122W,YJL153C,YKL163W,YPL056C,
YAP6	YER158C,YIL099W,YKL044W,YMR136W,YOL151W,YHR093W,
MSN2	YIL099W,YIL122W,YJL153C,YKL163W,YPL056C,YMR136W,YOR348C,YPR013C,YIL050W,YIL113W,YKR075C,YOL126C,YAL061W,YER028C,YER034W,YJR127C,YKL044W,YPL026C,
MSN4	YIL099W,YIL122W,YJL153C,YKL163W,YPL056C,YMR136W,YOR348C,YPR013C,YIL050W,YIL113W,YKR075C,YOL126C,YAL061W,YER028C,YER034W,YJR127C,YKL044W,YPL026C,
PDR3	YIL099W,YIL122W,YJL153C,YKL163W,YPL056C,YMR136W,YOR348C,YPR013C,YIL050W,YIL113W,YKR075C,YOL126C,YAL061W,YER028C,YER034W,YJR127C,YKL044W,YPL026C,YER158C,YOL151W,YHR093W,YDR535C,YOR049C,YIL056W,YIL176C,YKL071W,YKR055W,YOR229W,
RLM1	YIL099W,YIL122W,YJL153C,YKL163W,YPL056C,YAL061W,YER028C,YER034W,YJR127C,YKL044W,YMR136W,YPL026C,YPR013C,YDR535C,YOR049C,YIL056W,YKR075C,
SUT1	YIL099W,YIL122W,YJL153C,YKL163W,YPL056C,YMR136W,YOR348C,YPR013C,YIL050W,YIL113W,YKR075C,YOL126C,YAL061W,YER028C,YER034W,YJR127C,YKL044W,YPL026C,YDR535C,YOR049C,YIL056W,
GAL80	YIL099W,YMR136W,YOR348C,YPR013C,YIL050W,YIL113W,YKR075C,YOL126C,YAL061W,YER028C,YER034W,YJR127C,YKL044W,YPL026C,YPL056C,
PHO2	YIL099W,YMR136W,YOR348C,YPR013C,YIL050W,YIL113W,YKR075C,YOL126C,YAL061W,YER028C,YER034W,YJR127C,YKL044W,YPL026C,YPL056C,
PDR1	YAL061W,YER028C,YER034W,YIL099W,YJR127C,YKL044W,YMR136W,YPL026C,YPL056C,YPR013C,YER158C,YOL151W,YHR093W,YDR535C,YOR049C,YIL056W,YKR075C,
MIG1	YDR535C,YOR049C,YPR013C,YER028C,YIL056W,YKR075C,YMR136W,YIL050W,YIL176C,YKL071W,YKR055W,YOR229W,
MCM1	YAL061W,YER028C,YER034W,YIL099W,YJR127C,YKL044W,YMR136W,YPL026C,YPL056C,YPR013C,YIL122W,YJL153C,YKL163W,
