# Supplementary material for: High-resolution analysis of condition-specific regulatory modules in Saccharomyces cerevisiae
Source: Genome Biol. 2008 Jan 3;9(1):R2. doi: 10.1186/gb-2008-9-1-r2 (PMC2395236; doi:10.1186/gb-2008-9-1-r2)
Supplement: Additional data file 11 — Matrices describing all EPMs and RMs, including lists of synergistic pairs of regulators. [file gb-2008-9-1-r2-S11.zip › htmls/ORFListPerTF/C13/ORFListPerTFs.C13.Pat25]

HAP1	YDR297W,YER114C,YGL055W,YGL187C,YHR033W,YJL186W,YOL136C,YHR007C,YHR051W,YMR015C,
SUT1	YIL056W,YJL186W,YLR056W,YMR136W,YOR378W,YDR297W,YER114C,YGL055W,YGL187C,YHR033W,YOL136C,YHR007C,YHR051W,YMR015C,YCR024C-A,YDR186C,YOR344C,
GAL4	YIL056W,YJL186W,YLR056W,YMR136W,YOR378W,YLR155C,YLR156W,YLR157C,YLR158C,YLR160C,YDR297W,YER114C,YGL055W,YGL187C,YHR033W,YOL136C,
GAT1	YIL056W,YJL186W,YLR056W,YMR136W,YOR378W,YLR155C,YLR156W,YLR157C,YLR158C,YLR160C,
UGA3	YCR024C-A,YDR186C,YHR033W,YMR015C,YOL136C,YOR344C,YGL055W,YGL187C,YHR007C,YHR051W,
PHO4	YLR155C,YLR156W,YLR157C,YLR158C,YLR160C,YCR024C-A,YDR186C,YHR033W,YMR015C,YOL136C,YOR344C,
