# Supplementary material for: High-resolution analysis of condition-specific regulatory modules in Saccharomyces cerevisiae
Source: Genome Biol. 2008 Jan 3;9(1):R2. doi: 10.1186/gb-2008-9-1-r2 (PMC2395236; doi:10.1186/gb-2008-9-1-r2)
Supplement: Additional data file 11 — Matrices describing all EPMs and RMs, including lists of synergistic pairs of regulators. [file gb-2008-9-1-r2-S11.zip › htmls/ORFListPerTF/C13/ORFListPerTFs.C13.Pat3]

STE12	YMR013C,YDR144C,YEL040W,YKR042W,YLR332W,YMR304C-A,YNL272C,YJL145W,YLR413W,YAL029C,YBR084W,
INO4	YBR029C,YDR050C,YDR497C,YJR105W,YKL182W,YLR183C,YMR229C,YIL054W,YCL037C,YJL200C,
NDD1	YBR078W,YDR451C,YKR043C,YLR131C,YMR013C,YPL141C,
ABF1	YBL039C,YBR029C,YDR233C,YDR280W,YDR384C,YDR385W,YDR454C,YKL029C,YKL060C,YKR059W,YLL034C,YLR293C,YOR309C,YOR310C,YPL037C,YLR183C,YMR229C,YIL054W,YJR105W,YCL037C,YJL200C,YDR050C,YDR497C,YKL182W,YGR264C,YPL231W,
XBP1	YLR043C,YBR133C,YBR135W,YHR173C,YLR121C,YIL158W,YLR065C,YML055W,YML056C,YMR013C,
GCR1	YBR196C,YKL060C,YAL038W,YGR240C,YHR174W,YOL086C,YBR029C,YDR050C,YDR497C,YJR105W,YKL182W,
