# Supplementary material for: High-resolution analysis of condition-specific regulatory modules in Saccharomyces cerevisiae
Source: Genome Biol. 2008 Jan 3;9(1):R2. doi: 10.1186/gb-2008-9-1-r2 (PMC2395236; doi:10.1186/gb-2008-9-1-r2)
Supplement: Additional data file 11 — Matrices describing all EPMs and RMs, including lists of synergistic pairs of regulators. [file gb-2008-9-1-r2-S11.zip › htmls/ORFListPerTF/C13/ORFListPerTFs.C13.Pat4]

STE12	YBL017C,YCL027W,YCL055W,YLR452C,YNL279W,YOR086C,YDR531W,YJL114W,YJL170C,YLR454W,YNL106C,YDR250C,YDR251W,YLR115W,YOL031C,YDL190C,YDR194C,YFL047W,YLR024C,YMR092C,YNL037C,YNL267W,YPL228W,
MCM1	YDR528W,YER111C,YNL298W,YBR038W,YNL297C,YDR011W,YDR508C,YKR077W,YLR047C,YLR430W,YDR054C,YEL025C,YHL030W,YPR029C,YFR015C,YBR158W,YBR159W,YGL229C,YMR261C,YNL078W,YNL327W,
SWI4	YER111C,YNL298W,YDR528W,YKR077W,YLR047C,YLR430W,YJL090C,YOR291W,YCL057W,YGR266W,YIL031W,YDR011W,YDR508C,YNL297C,
SWI5	YDL127W,YDL225W,YDL226C,YIR004W,YJL160C,YNL079C,YNL192W,YDL119C,YIL009W,YIL051C,YNL238W,YPL158C,YGL140C,YIL173W,YMR251W-A,YMR261C,YNL328C,
MBP1	YDR528W,YER111C,YNL298W,YBR038W,YNL297C,YDR301W,YHL034C,YHR047C,YMR089C,YNL039W,YDR011W,YDR508C,YJL090C,YOR291W,YCL057W,YGR266W,YIL031W,YKR077W,YLR047C,YLR430W,
SWI6	YDR528W,YER111C,YNL298W,YBR038W,YNL297C,YDR301W,YHL034C,YHR047C,YMR089C,YNL039W,YDR011W,YDR508C,YJL090C,YOR291W,YCL057W,YGR266W,YIL031W,YKR077W,YLR047C,YLR430W,
NDD1	YDR528W,YER111C,YNL298W,YBR038W,YNL297C,YDR011W,YDR508C,YKR077W,YLR047C,YLR430W,YBR158W,YBR159W,YGL229C,YMR261C,YNL078W,YNL327W,
DIG1	YBL017C,YCL027W,YCL055W,YLR452C,YNL279W,YOR086C,YDR531W,YJL114W,YJL170C,YLR454W,YNL106C,YDR250C,YDR251W,YLR115W,YOL031C,YDL190C,YDR194C,YFL047W,YLR024C,YMR092C,YNL037C,YNL267W,YPL228W,
ABF1	YDL190C,YDR194C,YFL047W,YLR024C,YMR092C,YNL037C,YNL267W,YPL228W,YER089C,YGL252C,YKL039W,YKL157W,YLR049C,YOL058W,YPL091W,YKR098C,YER111C,YJL090C,YOR291W,YCL057W,YGR266W,YIL031W,YDR333C,YDR427W,YGL173C,YGR135W,YKL210W,YML048W,YPR108W,
GCN4	YDR508C,YFR015C,YGL157W,YLR266C,YMR251W-A,YOL158C,YPL265W,YER089C,YGL252C,YKL039W,YKL157W,YLR049C,YOL058W,YPL091W,YKR098C,
