# Supplementary material for: High-resolution analysis of condition-specific regulatory modules in Saccharomyces cerevisiae
Source: Genome Biol. 2008 Jan 3;9(1):R2. doi: 10.1186/gb-2008-9-1-r2 (PMC2395236; doi:10.1186/gb-2008-9-1-r2)
Supplement: Additional data file 11 — Matrices describing all EPMs and RMs, including lists of synergistic pairs of regulators. [file gb-2008-9-1-r2-S11.zip › htmls/ORFListPerTF/C13/ORFListPerTFs.C13.Pat5]

SWI5	YAL017W,YDL224C,YGR086C,YMR173W,YMR173W-A,
MSN4	YAL017W,YDL224C,YGR086C,YMR173W,YMR173W-A,YDR505C,YEL011W,YKR067W,YOR317W,YPR184W,
MSN2	YAL017W,YDL224C,YGR086C,YMR173W,YMR173W-A,YDR505C,YEL011W,YKR067W,YOR317W,YPR184W,YNL173C,YFR024C,YFR024C-A,
SKN7	YDR505C,YEL011W,YKR067W,YOR317W,YPR184W,YMR173W,YMR173W-A,YNL173C,YFR024C,YFR024C-A,YAL017W,YDL224C,YGR086C,
UME1	YMR173W,YMR173W-A,YNL173C,YFR024C,YFR024C-A,YAL017W,YDL224C,YGR086C,
