# Supplementary material for: High-resolution analysis of condition-specific regulatory modules in Saccharomyces cerevisiae
Source: Genome Biol. 2008 Jan 3;9(1):R2. doi: 10.1186/gb-2008-9-1-r2 (PMC2395236; doi:10.1186/gb-2008-9-1-r2)
Supplement: Additional data file 11 — Matrices describing all EPMs and RMs, including lists of synergistic pairs of regulators. [file gb-2008-9-1-r2-S11.zip › htmls/ORFListPerTF/C13/ORFListPerTFs.C13.Pat6]

STE12	YAL040C,YDR452W,YGL116W,YLR190W,YML052W,YNL145W,YFL026W,YGR092W,YAR010C,YBR012W-A,YBR012W-B,YGR014W,YDR461W,YIL123W,YPL163C,YGR189C,YIL015W,YKL096W,YOR247W,YOR248W,YBR158W,YER160C,YGL028C,YJL157C,YJR054W,YMR045C,YMR046C,YMR305C,YCR023C,YKL209C,YMR246W,YOL105C,YPL048W,YAR009C,YER138C,YOL030W,YPR060C,
SWI4	YGR279C,YJL158C,YKR042W,YML008C,YML052W,YMR305C,YBL099W,YER001W,YGL008C,YLR084C,YLR112W,YLR300W,YGR014W,YNL071W,YNL145W,YNR013C,YCR065W,YDR133C,YDR134C,YGL253W,YGR041W,YJR054W,YKL096W,YLR110C,YMR122C,YMR307W,YOR247W,YOR248W,YPL127C,YPL163C,YPR119W,YDL185W,YOL011W,YOL012C,YDR452W,YER124C,YHR143W,YNL078W,YLR212C,YDR084C,YGL001C,YER138C,YHL034C,YER145C,YER177W,YIL121W,YLR044C,YLR256W,
MCM1	YGR279C,YJL158C,YKR042W,YML008C,YML052W,YMR305C,YBL099W,YER001W,YGL008C,YLR084C,YLR112W,YLR300W,YGR014W,YNL071W,YNL145W,YNR013C,YCR065W,YDR133C,YDR134C,YGL253W,YGR041W,YJR054W,YKL096W,YLR110C,YMR122C,YMR307W,YOR247W,YOR248W,YPL127C,YPL163C,YPR119W,YJL078C,YJL159W,YKL164C,YKL185W,YER138C,YHL034C,YBR158W,YGR189C,YNL066W,YAL040C,YDR452W,YGL116W,YLR190W,YFL026W,YGR092W,YBR038W,YIL158W,YLR378C,YNL058C…
SWI6	YGR279C,YJL158C,YKR042W,YML008C,YML052W,YMR305C,YBL099W,YER001W,YGL008C,YLR084C,YLR112W,YLR300W,YGR014W,YNL071W,YNL145W,YNR013C,YCR065W,YDR133C,YDR134C,YGL253W,YGR041W,YJR054W,YKL096W,YLR110C,YMR122C,YMR307W,YOR247W,YOR248W,YPL127C,YPL163C,YPR119W,YGL001C,YLR153C,YMR011W,YDL185W,YOL011W,YOL012C,YDR452W,YER124C,YHR143W,YNL078W,YLR212C,YDR084C,YER145C,YER177W,YIL121W,YLR044C,YLR256W,
FKH2	YCR065W,YDR452W,YER124C,YHR143W,YLR300W,YNL078W,YOR247W,YOR248W,YER001W,YGR041W,YLR212C,YDR084C,YGL001C,YLR044C,YPL253C,YER177W,YMR205C,YNL066W,YER125W,YGR092W,YLR286C,YAR070C,YMR183C,YER032W,YGL028C,YKR054C,YNL145W,YBR158W,YGR189C,YLR110C,YAL040C,YGL116W,YLR190W,YML052W,YFL026W,YBR038W,YGL008C,YIL158W,YJL158C,YLR378C,YNL058C,YJL078C,YJL159W,YML008C,YNL328C,YNR018W,YFL004W,YHL034C,YHR047C,YJL171C…
DIG1	YAL040C,YDR452W,YGL116W,YLR190W,YML052W,YNL145W,YFL026W,YGR092W,YAR010C,YBR012W-A,YBR012W-B,YGR014W,YDR461W,YIL123W,YPL163C,YGR189C,YIL015W,YKL096W,YOR247W,YOR248W,YBR158W,YER160C,YGL028C,YJL157C,YJR054W,YMR045C,YMR046C,YMR305C,YCR023C,YKL209C,YMR246W,YOL105C,YPL048W,YAR009C,YER138C,YOL030W,YPR060C,
MBP1	YCR065W,YDR133C,YDR134C,YER001W,YGL253W,YGR014W,YGR041W,YGR279C,YJL158C,YJR054W,YKL096W,YLR110C,YLR300W,YMR122C,YMR305C,YMR307W,YOR247W,YOR248W,YPL127C,YPL163C,YPR119W,YGL001C,YLR153C,YMR011W,YDL185W,YOL011W,YOL012C,YDR452W,YER124C,YHR143W,YNL078W,YLR212C,YDR084C,YER145C,YER177W,YIL121W,YLR044C,YLR256W,
FKH1	YCR065W,YDR452W,YER124C,YHR143W,YLR300W,YNL078W,YOR247W,YOR248W,YER001W,YGR041W,YLR212C,YDR084C,YGL001C,YLR044C,YPL253C,YER177W,YMR205C,YNL066W,YER125W,YGR092W,YLR286C,YAR070C,YMR183C,YER032W,YGL028C,YKR054C,YNL145W,YBR038W,YGL008C,YGL116W,YIL158W,YJL158C,YLR190W,YLR378C,YML052W,YNL058C,YJL078C,YJL159W,YML008C,YNL328C,YNR018W,
INO4	YDR129C,YDR147W,YER026C,YHR123W,YNL169C,
NDD1	YGR279C,YJL158C,YKR042W,YML008C,YML052W,YMR305C,YBL099W,YER001W,YGL008C,YLR084C,YLR112W,YLR300W,YGR014W,YNL071W,YNL145W,YNR013C,YCR065W,YDR133C,YDR134C,YGL253W,YGR041W,YJR054W,YKL096W,YLR110C,YMR122C,YMR307W,YOR247W,YOR248W,YPL127C,YPL163C,YPR119W,YDL185W,YOL011W,YOL012C,YJL078C,YJL159W,YKL164C,YKL185W,YER138C,YHL034C,YBR158W,YGR189C,YNL066W,YAL040C,YDR452W,YGL116W,YLR190W,YFL026W,YGR092W,YBR038W…
TEC1	YAR010C,YBR012W-A,YBR012W-B,YGR014W,YNL145W,YDR461W,YIL123W,YPL163C,
ACE2	YER124C,YER125W,YGL028C,YGR041W,YHR143W,YJL078C,YJL159W,YLR286C,YML008C,YNL328C,YNR018W,
RLM1	YDR461W,YFL026W,YGR014W,YGR189C,YIL015W,YIL123W,YKL096W,YNL145W,YOR247W,YOR248W,YBR158W,YER160C,YGL028C,YJL157C,YJR054W,YMR045C,YMR046C,YMR305C,YCR023C,YGL116W,YKL209C,YMR246W,YOL105C,YPL048W,YPL163C,YAR009C,YER138C,YOL030W,YAL023C,YBR017C,YGL137W,YGR260W,YJR025C,YJR026W,YJR027W,YJR028W,YJR029W,YOR254C,YOR313C,YOR314W,YLR110C,YLR300W,YNL066W,YER001W,YHL034C,YJL158C,
SWI5	YAR009C,YBR158W,YDL179W,YDR112W,YER138C,YGL028C,YGR189C,YIL128W,YLR286C,YNL078W,YNL145W,YNL327W,YPR183W,YGR041W,YJL078C,YJL159W,YKL164C,YKL185W,
GCN4	YJL130C,YJR026W,YJR027W,YJR028W,YJR029W,YNL037C,YMR287C,
SUM1	YCR065W,YDR133C,YDR134C,YER001W,YGL253W,YGR014W,YGR041W,YGR279C,YJL158C,YJR054W,YKL096W,YLR110C,YLR300W,YMR122C,YMR305C,YMR307W,YOR247W,YOR248W,YPL127C,YPL163C,YPR119W,YAL023C,YBR017C,YGL137W,YGR260W,YJR025C,YJR026W,YJR027W,YJR028W,YJR029W,YOR254C,YOR313C,YOR314W,
XBP1	YBR015C,YGL001C,YKL182W,YLR112W,YLR139C,YLR153C,YLR256W,YML008C,YML126C,YMR202W,YPR063C,YGR279C,YJL158C,YKR042W,YML052W,YMR305C,YBL099W,YER001W,YGL008C,YLR084C,YLR300W,YGR014W,YNL071W,YNL145W,YNR013C,YCR065W,YDR133C,YDR134C,YGL253W,YGR041W,YJR054W,YKL096W,YLR110C,YMR122C,YMR307W,YOR247W,YOR248W,YPL127C,YPL163C,YPR119W,YMR011W,YAR009C,YCR002C,YER138C,YFR007W,YJR088C,YML072C,YBR210W,YDR011W,YDR084C…
STB1	YGR279C,YJL158C,YKR042W,YML008C,YML052W,YMR305C,YBL099W,YER001W,YGL008C,YLR084C,YLR112W,YLR300W,YGR014W,YNL071W,YNL145W,YNR013C,YCR065W,YDR133C,YDR134C,YGL253W,YGR041W,YJR054W,YKL096W,YLR110C,YMR122C,YMR307W,YOR247W,YOR248W,YPL127C,YPL163C,YPR119W,YDL185W,YOL011W,YOL012C,YDR452W,YER124C,YHR143W,YNL078W,YLR212C,YDR084C,YGL001C,YBR038W,YGL116W,YGR092W,YIL158W,YLR190W,YLR378C,YNL058C,YER125W,YGL028C…
GCR1	YLR044C,YPL253C,YER177W,YMR205C,YNL066W,YAL023C,YBR017C,YGL137W,YGR260W,YJR025C,YJR026W,YJR027W,YJR028W,YJR029W,YOR254C,YOR313C,YOR314W,YAR010C,YBR012W-A,YBR012W-B,YGR014W,YNL145W,YDR461W,YIL123W,YPL163C,YAR009C,YER138C,YER160C,YPR060C,YFL026W,YGR189C,YMR045C,YMR046C,YMR305C,YGL116W,YER145C,YIL121W,YLR256W,YLR300W,YJL130C,YNL037C,YMR287C,
ABF1	YBR210W,YDR011W,YDR084C,YER138C,YGR218W,YJR088C,YMR315W,YOR086C,YPL061W,YAL023C,YBR017C,YGL137W,YGR260W,YJR025C,YJR026W,YJR027W,YJR028W,YJR029W,YOR254C,YOR313C,YOR314W,
STB5	YBR210W,YDR011W,YDR084C,YER138C,YGR218W,YJR088C,YMR315W,YOR086C,YPL061W,YJL130C,YJR026W,YJR027W,YJR028W,YJR029W,YNL037C,YMR287C,YAR010C,YBR012W-A,YBR012W-B,YGR014W,YNL145W,YDR461W,YIL123W,YPL163C,YAL023C,YBR017C,YGL137W,YGR260W,YJR025C,YOR254C,YOR313C,YOR314W,
SIG1	YAL023C,YBR017C,YGL137W,YGR260W,YJR025C,YJR026W,YJR027W,YJR028W,YJR029W,YOR254C,YOR313C,YOR314W,YBR038W,YCR065W,YDR452W,YGL008C,YGL116W,YGR092W,YIL158W,YJL158C,YLR190W,YLR300W,YLR378C,YML052W,YNL058C,YNL145W,YOR247W,YOR248W,YDR461W,YFL026W,YGR014W,YGR189C,YIL015W,YIL123W,YKL096W,YBR158W,YER160C,YGL028C,YJL157C,YJR054W,YMR045C,YMR046C,YMR305C,YCR023C,YKL209C,YMR246W,YOL105C,YPL048W,YPL163C,YAR009C…
HSF1	YJL130C,YJR026W,YJR027W,YJR028W,YJR029W,YNL037C,YMR287C,YAL023C,YBR017C,YGL137W,YGR260W,YJR025C,YOR254C,YOR313C,YOR314W,YBR210W,YDR011W,YDR084C,YER138C,YGR218W,YJR088C,YMR315W,YOR086C,YPL061W,
