# Supplementary material for: High-resolution analysis of condition-specific regulatory modules in Saccharomyces cerevisiae
Source: Genome Biol. 2008 Jan 3;9(1):R2. doi: 10.1186/gb-2008-9-1-r2 (PMC2395236; doi:10.1186/gb-2008-9-1-r2)
Supplement: Additional data file 11 — Matrices describing all EPMs and RMs, including lists of synergistic pairs of regulators. [file gb-2008-9-1-r2-S11.zip › htmls/ORFListPerTF/C13/ORFListPerTFs.C13.Pat7]

RPN4	YDL007W,YGL161C,YGR231C,YJR090C,YOR157C,YDL097C,YER012W,YER094C,YFR004W,YGL011C,YGL047W,YLR421C,YPL034W,YER078C,YMR035W,YGL010W,YGR223C,YKL007W,YOR367W,YPR103W,
