# Supplementary material for: High-resolution analysis of condition-specific regulatory modules in Saccharomyces cerevisiae
Source: Genome Biol. 2008 Jan 3;9(1):R2. doi: 10.1186/gb-2008-9-1-r2 (PMC2395236; doi:10.1186/gb-2008-9-1-r2)
Supplement: Additional data file 11 — Matrices describing all EPMs and RMs, including lists of synergistic pairs of regulators. [file gb-2008-9-1-r2-S11.zip › htmls/ORFListPerTF/C13/ORFListPerTFs.C13.Pat8]

YAP5	YDR545W,YER190W,YIL177C,YJL225C,YLL066C,YLR463C,YLR466W,YLR467W,
GAT3	YDR545W,YJL225C,YLR463C,YLR466W,YLR467W,
DAT1	YDR544C,YDR545W,YER189W,YER190W,YLR463C,YLR467W,
GZF3	YDR544C,YDR545W,YER189W,YER190W,YLR463C,YLR467W,YJL225C,YLR462W,YLR466W,YPR202W,YPR203W,YIL177C,YLL066C,
PDR1	YDR544C,YDR545W,YER189W,YER190W,YLR463C,YLR467W,YHL049C,YJL225C,YLR462W,YLR466W,YPR202W,YPR203W,YBL109W,YAR050W,YNR060W,YIL177C,YLL066C,YIR003W,
UGA3	YDR544C,YDR545W,YER189W,YER190W,YLR463C,YLR467W,
YAP6	YBL109W,YDR544C,YLR463C,YPR202W,YPR203W,YAR050W,YNR060W,
XBP1	YDR544C,YDR545W,YER189W,YER190W,YLR463C,YLR467W,
MSN4	YDR544C,YDR545W,YER189W,YER190W,YJL225C,YLR462W,YLR463C,YLR466W,YLR467W,YPR202W,YPR203W,
HAP4	YDR544C,YDR545W,YHL049C,YLR463C,YLR467W,
HAP1	YBL109W,YDR544C,YLR463C,YPR202W,YPR203W,YAR050W,YNR060W,YER189W,YIR003W,
MAL33	YER189W,YER190W,YHL050C,YIL100W,YPR204W,
GCN4	YDR544C,YDR545W,YER189W,YER190W,YLR463C,YLR467W,YHL049C,YJL225C,YLR462W,YLR466W,YPR202W,YPR203W,YIL177C,YLL066C,
MCM1	YDR544C,YDR545W,YER189W,YER190W,YLR463C,YLR467W,YHL049C,YJL225C,YLR462W,YLR466W,YPR202W,YPR203W,YBL109W,YAR050W,YNR060W,YIL177C,YLL066C,
GAT1	YDR544C,YDR545W,YER189W,YER190W,YLR463C,YLR467W,YHL049C,YJL225C,YLR462W,YLR466W,YPR202W,YPR203W,YIL177C,YLL066C,
DAL82	YDR544C,YDR545W,YER189W,YER190W,YLR463C,YLR467W,YHL049C,YJL225C,YLR462W,YLR466W,YPR202W,YPR203W,YIL177C,YLL066C,
ABF1	YDR544C,YDR545W,YHL049C,YLR463C,YLR467W,YER189W,YER190W,YJL225C,YLR462W,YLR466W,YPR202W,YPR203W,YIL177C,YLL066C,
RDS1	YDR544C,YDR545W,YER189W,YER190W,YJL225C,YLR462W,YLR463C,YLR466W,YLR467W,YPR202W,YPR203W,YHL050C,YIL100W,YPR204W,
NDD1	YDR544C,YDR545W,YER189W,YER190W,YJL225C,YLR462W,YLR463C,YLR466W,YLR467W,YPR202W,YPR203W,YBL109W,YAR050W,YNR060W,
UME1	YDR544C,YDR545W,YER189W,YER190W,YLR463C,YLR467W,YJL225C,YLR462W,YLR466W,YPR202W,YPR203W,
SWI6	YDR544C,YDR545W,YER189W,YER190W,YLR463C,YLR467W,YHL049C,YLR462W,YLR466W,YPR202W,YPR203W,YJL225C,YHL050C,YIL100W,YPR204W,
SWI4	YDR544C,YDR545W,YER189W,YER190W,YJL225C,YLR462W,YLR463C,YLR466W,YLR467W,YPR202W,YPR203W,YHL049C,
TEC1	YDR544C,YDR545W,YHL049C,YLR462W,YLR463C,YLR466W,YLR467W,YPR202W,YPR203W,YER189W,YER190W,YJL225C,YIL177C,YLL066C,
STP1	YDR544C,YDR545W,YER189W,YER190W,YJL225C,YLR462W,YLR463C,YLR466W,YLR467W,YPR202W,YPR203W,
PDR3	YDR544C,YDR545W,YER189W,YER190W,YJL225C,YLR462W,YLR463C,YLR466W,YLR467W,YPR202W,YPR203W,
