# Supplementary material for: High-resolution analysis of condition-specific regulatory modules in Saccharomyces cerevisiae
Source: Genome Biol. 2008 Jan 3;9(1):R2. doi: 10.1186/gb-2008-9-1-r2 (PMC2395236; doi:10.1186/gb-2008-9-1-r2)
Supplement: Additional data file 11 — Matrices describing all EPMs and RMs, including lists of synergistic pairs of regulators. [file gb-2008-9-1-r2-S11.zip › htmls/ORFListPerTF/C13/ORFListPerTFs.C13.Pat9]

GAT3	YDR544C,YEL074W,YEL075C,YFL064C,YFL065C,YHL049C,YLR462W,YNL338W,YPR202W,YPR203W,YBL111C,YBL112C,YEL076C,YEL076C-A,YLR464W,YLR465C,
YAP5	YDR544C,YEL074W,YEL075C,YER189W,YFL064C,YFL065C,YHL049C,YLR462W,YNL338W,YPR202W,YPR203W,YBL111C,YBL112C,YEL076C,YEL076C-A,YLR464W,YLR465C,
RAP1	YDR544C,YEL074W,YEL075C,YFL064C,YFL065C,YHL049C,YLR462W,YNL338W,YPR202W,YPR203W,YEL076C,YEL076C-A,
PHD1	YAR050W,YEL074W,YEL075C,YEL076C,YEL076C-A,YPR202W,YPR203W,
PDR1	YDR544C,YEL074W,YEL075C,YER189W,YFL064C,YFL065C,YHL049C,YLR462W,YNL338W,YPR202W,YPR203W,YEL076C,YEL076C-A,YAR050W,YBL111C,YBL112C,YLR464W,YLR465C,
MCM1	YDR544C,YEL074W,YEL075C,YER189W,YFL064C,YFL065C,YHL049C,YLR462W,YNL338W,YPR202W,YPR203W,YAR050W,YEL076C,YEL076C-A,
RCS1	YDR544C,YEL074W,YEL075C,YER189W,YFL064C,YFL065C,YHL049C,YLR462W,YNL338W,YPR202W,YPR203W,YAR050W,YEL076C,YEL076C-A,YBL111C,YBL112C,YLR464W,YLR465C,
GCN4	YDR544C,YEL074W,YEL075C,YER189W,YFL064C,YFL065C,YHL049C,YLR462W,YNL338W,YPR202W,YPR203W,YEL076C,YEL076C-A,
DAL82	YDR544C,YEL074W,YEL075C,YER189W,YFL064C,YFL065C,YHL049C,YLR462W,YNL338W,YPR202W,YPR203W,YAR050W,YEL076C,YEL076C-A,YBL111C,YBL112C,YLR464W,YLR465C,
GZF3	YDR544C,YEL074W,YEL075C,YER189W,YFL064C,YFL065C,YHL049C,YLR462W,YNL338W,YPR202W,YPR203W,YEL076C,YEL076C-A,
FKH1	YDR544C,YEL074W,YEL075C,YER189W,YFL064C,YFL065C,YHL049C,YLR462W,YNL338W,YPR202W,YPR203W,YAR050W,YEL076C,YEL076C-A,
GAT1	YDR544C,YEL074W,YEL075C,YER189W,YFL064C,YFL065C,YHL049C,YLR462W,YNL338W,YPR202W,YPR203W,YAR050W,YEL076C,YEL076C-A,
STB4	YDR544C,YEL074W,YEL075C,YER189W,YFL064C,YFL065C,YHL049C,YLR462W,YNL338W,YPR202W,YPR203W,
PDR3	YDR544C,YEL074W,YEL075C,YER189W,YFL064C,YFL065C,YHL049C,YLR462W,YNL338W,YPR202W,YPR203W,YEL076C,YEL076C-A,YAR050W,YBL111C,YBL112C,YLR464W,YLR465C,
UME1	YDR544C,YEL074W,YEL075C,YER189W,YFL064C,YFL065C,YHL049C,YLR462W,YNL338W,YPR202W,YPR203W,
ABF1	YAR050W,YEL074W,YEL075C,YEL076C,YEL076C-A,YPR202W,YPR203W,YDR544C,YNL338W,YER189W,YFL064C,YFL065C,YHL049C,YLR462W,
RDS1	YAR050W,YEL074W,YEL075C,YEL076C,YEL076C-A,YPR202W,YPR203W,YDR544C,YFL064C,YFL065C,YHL049C,YLR462W,YNL338W,
MAT1mc	YDR544C,YEL074W,YEL075C,YEL076C,YEL076C-A,YNL338W,YAR050W,YPR202W,YPR203W,YER189W,YFL064C,YFL065C,YHL049C,YLR462W,YBL111C,YBL112C,YLR464W,YLR465C,
TEC1	YDR544C,YEL074W,YEL075C,YER189W,YFL064C,YFL065C,YHL049C,YLR462W,YNL338W,YPR202W,YPR203W,YEL076C,YEL076C-A,YBL111C,YBL112C,YLR464W,YLR465C,
NDD1	YDR544C,YEL074W,YEL075C,YFL064C,YFL065C,YHL049C,YLR462W,YNL338W,YPR202W,YPR203W,YER189W,YEL076C,YEL076C-A,
STP1	YDR544C,YEL074W,YEL075C,YFL064C,YFL065C,YHL049C,YLR462W,YNL338W,YPR202W,YPR203W,YEL076C,YEL076C-A,YBL111C,YBL112C,YLR464W,YLR465C,
SWI4	YDR544C,YEL074W,YEL075C,YER189W,YFL064C,YFL065C,YHL049C,YLR462W,YNL338W,YPR202W,YPR203W,YEL076C,YEL076C-A,YAR050W,YBL111C,YBL112C,YLR464W,YLR465C,
SWI6	YDR544C,YEL074W,YEL075C,YER189W,YFL064C,YFL065C,YHL049C,YLR462W,YNL338W,YPR202W,YPR203W,YEL076C,YEL076C-A,YAR050W,YBL111C,YBL112C,YLR464W,YLR465C,
HAP1	YBL111C,YBL112C,YEL076C,YEL076C-A,YLR464W,YLR465C,YDR544C,YEL074W,YEL075C,YNL338W,
RPH1	YDR544C,YEL074W,YEL075C,YEL076C,YEL076C-A,YNL338W,YBL111C,YBL112C,YLR464W,YLR465C,
STE12	YBL111C,YBL112C,YEL076C,YEL076C-A,YLR464W,YLR465C,
DIG1	YBL111C,YBL112C,YEL076C,YEL076C-A,YLR464W,YLR465C,
GAL4	YBL111C,YBL112C,YEL076C,YEL076C-A,YLR464W,YLR465C,YDR544C,YEL074W,YEL075C,YNL338W,YFL064C,YFL065C,YHL049C,YLR462W,YPR202W,YPR203W,
PHO4	YAR050W,YEL074W,YEL075C,YEL076C,YEL076C-A,YPR202W,YPR203W,YDR544C,YNL338W,YBL111C,YBL112C,YLR464W,YLR465C,
FKH2	YAR050W,YEL074W,YEL075C,YEL076C,YEL076C-A,YPR202W,YPR203W,YDR544C,YNL338W,
