# Supplementary material for: High-resolution analysis of condition-specific regulatory modules in Saccharomyces cerevisiae
Source: Genome Biol. 2008 Jan 3;9(1):R2. doi: 10.1186/gb-2008-9-1-r2 (PMC2395236; doi:10.1186/gb-2008-9-1-r2)
Supplement: Additional data file 11 — Matrices describing all EPMs and RMs, including lists of synergistic pairs of regulators. [file gb-2008-9-1-r2-S11.zip › htmls/ORFListPerTF/C4/ORFListPerTFs.C4.Pat0]

FHL1	YBL092W,YDL082W,YDR385W,YDR471W,YDR500C,YIL069C,YHR021C,YLR044C,YLR448W,YML073C,YNL096C,YEL009C,YEL054C,YER117W,YGL030W,YIL148W,YJR123W,YLR075W,YLR264W,YLR325C,YLR388W,YML063W,YNL067W,YNL069C,YNL178W,YOR369C,YPL131W,YPR080W,YPR102C,YEL017C-A,YOL109W,YJL188C,YER074W,YGL123W,YGR034W,YGR118W,YIL133C,YLR467W,YLR466W,YNL339C,YBL030C,YJR094W-A,YDR545W,YLR110C,YML028W,YDL182W,YGR085C,YGR214W,YHL015W,YPL…
RAP1	YBL092W,YDL082W,YDR385W,YDR471W,YDR500C,YIL069C,YHR021C,YLR044C,YLR448W,YML073C,YNL096C,YEL009C,YEL054C,YER117W,YGL030W,YIL148W,YJR123W,YLR075W,YLR264W,YLR325C,YLR388W,YML063W,YNL067W,YNL069C,YNL178W,YOR369C,YPL131W,YPR080W,YPR102C,YEL017C-A,YOL109W,YJL188C,YER074W,YGL123W,YGR034W,YGR118W,YIL133C,YLR467W,YLR466W,YNL339C,YBL030C,YJR094W-A,YDR545W,YEL034W,YER044C,YGR060W,YGR234W,YML028W,YMR202W,YLR…
HAP1	YEL034W,YER044C,YGR060W,YGR234W,YLR467W,YML028W,YMR202W,YNL339C,
PDR1	YDR545W,YGR296W,YHR141C,YML133C,YPL283C,YDL082W,YJL225C,YLR466W,YLR467W,YNL339C,YJL188C,YLL066C,YEL077C,YEL054C,YER074W,YER117W,YNL069C,
YAP5	YJL188C,YJL225C,YLL066C,YLR466W,YLR467W,YML133C,YNL339C,YPL283C,
GAT3	YDL082W,YDR545W,YJL225C,YLR466W,YLR467W,YML133C,YNL339C,YPL283C,
GCR2	YGR192C,YJR009C,YKL060C,YLR043C,YLR044C,YLR264W,YER177W,YGL102C,YGR060W,YHR174W,YOL086C,
GLN3	YPR035W,YPR145W,YDR510W,YHR007C,YLR153C,YOL109W,YLR257W,
SFP1	YBL092W,YDL082W,YDR385W,YDR471W,YDR500C,YIL069C,YHR021C,YLR044C,YLR448W,YML073C,YNL096C,YEL009C,YEL054C,YER117W,YGL030W,YIL148W,YJR123W,YLR075W,YLR264W,YLR325C,YLR388W,YML063W,YNL067W,YNL069C,YNL178W,YOR369C,YPL131W,YPR080W,YPR102C,YEL017C-A,YOL109W,YJL188C,YER074W,YGL123W,YGR034W,YGR118W,YIL133C,YLR467W,YLR466W,YNL339C,YBL030C,YJR094W-A,YDR545W,YLR110C,YML028W,YDL182W,YGR085C,YGR214W,YHL015W,YPL…
MSN4	YEL077C,YJL225C,YLR466W,YLR467W,YPL283C,YIL051C,YPR102C,YPR103W,YKR066C,YML028W,YNL135C,
CIN5	YLR044C,YLR075W,YNL178W,YOL109W,YPR035W,
UGA3	YDL082W,YHR021C,YLR044C,YLR448W,YML073C,YNL096C,YEL054C,YER074W,YER117W,YGL030W,YGL123W,YGR034W,YGR118W,YIL133C,YIL148W,YLR388W,YLR467W,YML063W,YNL069C,YOL109W,YPL131W,YPR080W,YPR102C,YPR035W,YPR145W,YDR510W,YHR007C,YLR153C,YLR257W,
SKN7	YEL054C,YER074W,YER117W,YGL030W,YGL123W,YGR034W,YGR118W,YIL133C,YIL148W,YLR388W,YLR467W,YML063W,YNL069C,YOL109W,YPL131W,YPR080W,YPR102C,YDL082W,YDR545W,YJL225C,YLR466W,YML133C,YNL339C,YPL283C,
PUT3	YLR110C,YML028W,YOL109W,YDL182W,YML073C,YNL178W,YPR035W,YPR145W,YDR510W,YHR007C,YLR153C,YLR257W,
MCM1	YDR545W,YGR296W,YHR141C,YML133C,YPL283C,YJL188C,YJL225C,YLL066C,YLR466W,YLR467W,YNL339C,YEL077C,YDL082W,
SWI4	YDR545W,YGR296W,YHR141C,YML133C,YPL283C,YEL077C,YER072W,YLR342W,YNL030W,YNL031C,YJL188C,YJL225C,YLL066C,YLR466W,YLR467W,YNL339C,
SWI6	YDR545W,YGR296W,YHR141C,YML133C,YPL283C,YEL077C,YER072W,YLR342W,YNL030W,YNL031C,YJL188C,YJL225C,YLL066C,YLR466W,YLR467W,YNL339C,YBR162W-A,YER177W,YLR044C,YLR056W,YNL178W,
YDR026c	YDL082W,YDR545W,YJL225C,YLR466W,YLR467W,YML133C,YNL339C,YPL283C,YPR035W,YPR145W,YDR510W,YHR007C,YLR153C,YOL109W,YLR257W,YDL208W,YDL213C,YKR068C,YLL050C,YLR113W,
GCR1	YGR192C,YJR009C,YKL060C,YLR043C,YLR044C,YLR264W,YER177W,YGL102C,YGR060W,YHR174W,YOL086C,YCR053W,YDL208W,YDR385W,YHR162W,YLR056W,YNL244C,YNL255C,YOR309C,YOR310C,YPL037C,YPR187W,YBR249C,YHR089C,YLR150W,YLR280C,YMR217W,YPR102C,YLR110C,YML028W,YDR050C,
ABF1	YGR192C,YJR009C,YKL060C,YLR043C,YLR044C,YLR264W,YER177W,YGL102C,YGR060W,YHR174W,YOL086C,YCR053W,YDL208W,YDR385W,YHR162W,YLR056W,YNL244C,YNL255C,YOR309C,YOR310C,YPL037C,YPR187W,YBR249C,YER055C,YLR355C,YBR162W-A,YDL182W,YJL188C,YJL225C,YLL066C,YLR466W,YLR467W,YML133C,YNL339C,YPL283C,YDL082W,YDR545W,
PHO4	YBR249C,YER177W,YGR060W,YHR089C,YJR009C,YLR150W,YLR280C,YMR217W,YPR102C,YPR035W,YPR145W,YDR510W,YHR007C,YLR153C,YOL109W,YLR257W,YLR044C,YLR075W,YNL178W,
GCN4	YBR249C,YER055C,YHR162W,YLR355C,YBR162W-A,YCR053W,YDL182W,YDL082W,YDR545W,YJL225C,YLR466W,YLR467W,YML133C,YNL339C,YPL283C,YEL077C,
MBP1	YEL077C,YER072W,YLR342W,YNL030W,YNL031C,YBR162W-A,YER177W,YLR044C,YLR056W,YNL178W,
HSF1	YGR192C,YJR009C,YKL060C,YLR043C,YLR044C,YLR264W,YER177W,YGL102C,YGR060W,YHR174W,YOL086C,YDR545W,YGR296W,YHR141C,YML133C,YPL283C,YJL188C,YJL225C,YLL066C,YLR466W,YLR467W,YNL339C,YDL082W,
UME1	YJL188C,YJL225C,YLL066C,YLR466W,YLR467W,YML133C,YNL339C,YPL283C,YDR545W,YGR296W,YHR141C,YDL082W,YEL034W,YER044C,YGR060W,YGR234W,YML028W,YMR202W,
SUT1	YBR249C,YER177W,YGR060W,YHR089C,YJR009C,YLR150W,YLR280C,YMR217W,YPR102C,YEL054C,YER074W,YER117W,YGL030W,YGL123W,YGR034W,YGR118W,YIL133C,YIL148W,YLR388W,YLR467W,YML063W,YNL069C,YOL109W,YPL131W,YPR080W,YLR044C,YLR075W,YNL178W,YPR035W,
SWI5	YDL082W,YDR545W,YJL225C,YLR466W,YLR467W,YML133C,YNL339C,YPL283C,YGR296W,YHR141C,
NDD1	YDL082W,YDR545W,YJL225C,YLR466W,YLR467W,YML133C,YNL339C,YPL283C,YGR296W,YHR141C,YJL188C,YLL066C,
RDS1	YEL034W,YER044C,YGR060W,YGR234W,YLR467W,YML028W,YMR202W,YNL339C,YJL188C,YJL225C,YLL066C,YLR466W,YML133C,YPL283C,
RPN4	YBR249C,YER177W,YGR060W,YHR089C,YJR009C,YLR150W,YLR280C,YMR217W,YPR102C,YLR110C,YML028W,YDR050C,YKL060C,
