# Supplementary material for: High-resolution analysis of condition-specific regulatory modules in Saccharomyces cerevisiae
Source: Genome Biol. 2008 Jan 3;9(1):R2. doi: 10.1186/gb-2008-9-1-r2 (PMC2395236; doi:10.1186/gb-2008-9-1-r2)
Supplement: Additional data file 11 — Matrices describing all EPMs and RMs, including lists of synergistic pairs of regulators. [file gb-2008-9-1-r2-S11.zip › htmls/ORFListPerTF/C4/ORFListPerTFs.C4.Pat1]

SWI4	YCR065W,YDR507C,YER095W,YJL187C,YMR076C,YMR305C,YKL101W,YPL241C,YDL018C,YER070W,YKL113C,YLR103C,YOR074C,YDL127W,YER111C,YGL038C,YGR109C,YMR179W,YNL273W,YPR120C,YDL003W,YGR188C,YGR221C,YIL026C,YMR199W,YNL289W,YIL140W,YMR078C,YNL102W,YNL312W,YBR275C,YKR013W,YPL163C,YJR054W,YOL007C,YPL256C,YNL300W,YOR373W,YAR007C,YAR008W,YBR070C,YDR097C,YJL074C,YFL008W,YHR110W,YHR153C,YHR154W,YLR386W,YOL017W,YPL153C…
SWI6	YCR065W,YDR507C,YER095W,YJL187C,YMR076C,YMR305C,YKL101W,YPL241C,YDL018C,YER070W,YKL113C,YLR103C,YOR074C,YDL127W,YER111C,YGL038C,YGR109C,YMR179W,YNL273W,YPR120C,YDL003W,YGR188C,YGR221C,YIL026C,YMR199W,YNL289W,YIL140W,YMR078C,YNL102W,YNL312W,YBR275C,YKR013W,YPL163C,YJR054W,YOL007C,YPL256C,YNL300W,YOR373W,YAR007C,YAR008W,YBR070C,YDR097C,YJL074C,YFL008W,YHR110W,YHR153C,YHR154W,YLR386W,YOL017W,YPL153C…
MBP1	YCR065W,YDR507C,YER095W,YJL187C,YMR076C,YMR305C,YKL101W,YPL241C,YDL018C,YER070W,YKL113C,YLR103C,YOR074C,YDL127W,YER111C,YGL038C,YGR109C,YMR179W,YNL273W,YPR120C,YDL003W,YGR188C,YGR221C,YIL026C,YMR199W,YNL289W,YIL140W,YMR078C,YNL102W,YNL312W,YBR275C,YKR013W,YPL163C,YJR054W,YOL007C,YPL256C,YNL300W,YOR373W,YAR007C,YAR008W,YBR070C,YDR097C,YJL074C,YFL008W,YHR110W,YHR153C,YHR154W,YLR386W,YOL017W,YPL153C…
STB1	YCR065W,YDR507C,YER095W,YJL187C,YMR076C,YMR305C,YKL101W,YPL241C,YDL127W,YER111C,YGL038C,YGR109C,YMR179W,YNL273W,YPR120C,YDL003W,YGR188C,YGR221C,YIL026C,YKL113C,YLR103C,YMR199W,YNL289W,YOR074C,YIL140W,YMR078C,YNL102W,YNL312W,YBR275C,YKR013W,YPL163C,YJR054W,YOL007C,YPL256C,YNL300W,YOR373W,YAR007C,YAR008W,YBR070C,YDL018C,YDR097C,YER070W,YJL074C,YFL008W,YHR110W,YHR153C,YHR154W,YLR386W,YOL017W,YPL153C…
DIG1	YJL187C,YER095W,YMR305C,YKR013W,YNL289W,YPL163C,
STE12	YMR199W,YJR054W,YGR221C,YKR013W,YNL289W,
MCM1	YDL127W,YER111C,YGL038C,YGR109C,YMR179W,YNL273W,YPR120C,YBR070C,YBR071W,YGR152C,YPL267W,YGR221C,YNL289W,YOL007C,YPL256C,
