# Supplementary material for: High-resolution analysis of condition-specific regulatory modules in Saccharomyces cerevisiae
Source: Genome Biol. 2008 Jan 3;9(1):R2. doi: 10.1186/gb-2008-9-1-r2 (PMC2395236; doi:10.1186/gb-2008-9-1-r2)
Supplement: Additional data file 11 — Matrices describing all EPMs and RMs, including lists of synergistic pairs of regulators. [file gb-2008-9-1-r2-S11.zip › htmls/ORFListPerTF/C4/ORFListPerTFs.C4.Pat4]

FHL1	YBL072C,YBR118W,YBR189W,YBR191W,YDL061C,YDL083C,YDL130W,YDL136W,YDR418W,YDR450W,YER056C-A,YER102W,YER131W,YGL031C,YGL103W,YGL189C,YGR148C,YJL190C,YJL192C,YLR029C,YLR048W,YLR061W,YLR167W,YLR333C,YLR340W,YLR344W,YLR406C,YLR441C,YMR116C,YOL040C,YOL127W,YOR096W,YOR182C,YOR293W,YPL090C,YJL090C,
RAP1	YBL072C,YBR118W,YBR189W,YBR191W,YDL061C,YDL083C,YDL130W,YDL136W,YDR418W,YDR450W,YER056C-A,YER102W,YER131W,YGL031C,YGL103W,YGL189C,YGR148C,YJL190C,YJL192C,YLR029C,YLR048W,YLR061W,YLR167W,YLR333C,YLR340W,YLR344W,YLR406C,YLR441C,YMR116C,YOL040C,YOL127W,YOR096W,YOR182C,YOR293W,YPL090C,YJL090C,
SFP1	YBL072C,YBR118W,YBR189W,YBR191W,YDL061C,YDL083C,YDL130W,YDL136W,YDR418W,YDR450W,YER056C-A,YER102W,YER131W,YGL031C,YGL103W,YGL189C,YGR148C,YJL190C,YJL192C,YLR029C,YLR048W,YLR061W,YLR167W,YLR333C,YLR340W,YLR344W,YLR406C,YLR441C,YMR116C,YOL040C,YOL127W,YOR096W,YOR182C,YOR293W,YPL090C,YJL090C,
YAP5	YDL083C,YDR450W,YGL103W,YGR148C,YJL190C,YPL090C,
