# Supplementary material for: High-resolution analysis of condition-specific regulatory modules in Saccharomyces cerevisiae
Source: Genome Biol. 2008 Jan 3;9(1):R2. doi: 10.1186/gb-2008-9-1-r2 (PMC2395236; doi:10.1186/gb-2008-9-1-r2)
Supplement: Additional data file 11 — Matrices describing all EPMs and RMs, including lists of synergistic pairs of regulators. [file gb-2008-9-1-r2-S11.zip › htmls/ORFListPerTF/C4/ORFListPerTFs.C4.Pat5]

FKH2	YBR138C,YGL116W,YGR092W,YJR092W,YLR131C,YLR353W,YOR315W,YPR119W,YGL021W,YGR108W,YHL028W,YPL242C,YDR146C,YIL158W,YML052W,YMR001C,YDR150W,YOL113W,YOL114C,YLR084C,YGL255W,YIL119C,YCL063W,
NDD1	YBR138C,YGL116W,YGR092W,YJR092W,YLR131C,YLR353W,YOR315W,YPR119W,YGL021W,YGR108W,YHL028W,YPL242C,YDR146C,YIL158W,YML052W,YMR001C,YDR150W,YLR084C,YGL255W,YIL119C,YCL063W,
MCM1	YBR138C,YGL116W,YGR092W,YJR092W,YLR131C,YLR353W,YOR315W,YPR119W,YGL021W,YGR108W,YHL028W,YPL242C,YDR146C,YIL158W,YML052W,YMR001C,YDR150W,YLR084C,
FKH1	YBR138C,YJR092W,YOR315W,YPR119W,YGL021W,YGR108W,YHL028W,YPL242C,YDR146C,YIL158W,YLR131C,YML052W,YMR001C,YDR150W,YLR084C,YGL116W,YGR092W,YLR353W,
ZAP1	YGL255W,YHL028W,YIL119C,YOR315W,YCL063W,YBR138C,YDR150W,YGL021W,YMR001C,YPR119W,
