# Supplementary material for: High-resolution analysis of condition-specific regulatory modules in Saccharomyces cerevisiae
Source: Genome Biol. 2008 Jan 3;9(1):R2. doi: 10.1186/gb-2008-9-1-r2 (PMC2395236; doi:10.1186/gb-2008-9-1-r2)
Supplement: Additional data file 11 — Matrices describing all EPMs and RMs, including lists of synergistic pairs of regulators. [file gb-2008-9-1-r2-S11.zip › htmls/ORFListPerTF/C4/ORFListPerTFs.C4.Pat6]

FKH2	YAR018C,YBR038W,YGL116W,YGR092W,YHR151C,YHR152W,YLR190W,YMR032W,YGR143W,
NDD1	YAR018C,YBR038W,YGL116W,YGR092W,YHR151C,YHR152W,YLR190W,YMR032W,YGR143W,
MCM1	YAR018C,YBR038W,YGL116W,YGR092W,YHR151C,YHR152W,YLR190W,YMR032W,YGR143W,
NRG1	YOR049C,YDR011W,YGR035C,YOL158C,YPL058C,
