# Supplementary material for: High-resolution analysis of condition-specific regulatory modules in Saccharomyces cerevisiae
Source: Genome Biol. 2008 Jan 3;9(1):R2. doi: 10.1186/gb-2008-9-1-r2 (PMC2395236; doi:10.1186/gb-2008-9-1-r2)
Supplement: Additional data file 11 — Matrices describing all EPMs and RMs, including lists of synergistic pairs of regulators. [file gb-2008-9-1-r2-S11.zip › htmls/ORFListPerTF/C4/ORFListPerTFs.C4.Pat7]

HAP1	YGL187C,YHR051W,YLR395C,YMR134W,YMR145C,YNL052W,YLR168C,YLR169W,YBL043W,YGR183C,YBR244W,YFL021W,YBL045C,YEL024W,YLR108C,YML075C,YMR256C,YPR065W,YDL181W,YHR001W-A,YLR038C,YLR295C,YOR065W,YOR256C,
HAP4	YGL187C,YHR051W,YLR395C,YMR134W,YMR145C,YNL052W,YDL181W,YHR001W-A,YLR038C,YLR295C,YOR065W,YOR256C,YBR244W,YGR183C,YBL043W,YFL021W,YBL045C,YEL024W,YLR108C,YML075C,YMR256C,YPR065W,YLR168C,YLR169W,YDL137W,YLR304C,YOR273C,YPR149W,
RPN4	YKL010C,YIL075C,YOR157C,YOR158W,YOR261C,YGL072C,YJL001W,YNL284C,
HAP2	YBR244W,YGR183C,YHR051W,YBL043W,YFL021W,YBL045C,YEL024W,YLR108C,YML075C,YMR256C,YPR065W,YLR168C,YLR169W,YGL187C,YDL181W,YHR001W-A,YLR038C,YLR295C,YLR395C,YNL052W,YOR065W,YOR256C,YMR134W,YMR145C,
HAP5	YLR168C,YLR169W,YBL043W,YGL187C,YGR183C,YHR051W,
GCN4	YBL045C,YBL102W,YDR354W,YFL021W,YKL211C,
REB1	YBL058W,YDL137W,YIL075C,YMR189W,YNL111C,YNL284C,YOR336W,YKL010C,YOR157C,YOR158W,YOR261C,YGL072C,YJL001W,YBL078C,YCL025C,YDR284C,YEL024W,YFL021W,YOR354C,
YDR026c	YDL137W,YLR304C,YMR145C,YOR273C,YPR149W,YBL058W,YIL075C,YMR189W,YNL111C,YNL284C,YOR336W,YBL078C,YCL025C,YDR284C,YEL024W,YFL021W,YOR354C,
SUT1	YBR244W,YGR183C,YHR051W,YBL043W,YFL021W,YBL078C,YCL025C,YDR284C,YEL024W,YOR354C,
HAP3	YBR244W,YGR183C,YHR051W,YBL043W,YFL021W,YBL045C,YEL024W,YLR108C,YML075C,YMR256C,YPR065W,YLR168C,YLR169W,YGL187C,YDL181W,YHR001W-A,YLR038C,YLR295C,YLR395C,YNL052W,YOR065W,YOR256C,YMR134W,YMR145C,
MIG1	YBL045C,YEL024W,YGR183C,YLR108C,YML075C,YMR256C,YPR065W,YBR244W,YHR051W,YBL043W,YFL021W,
