# Supplementary material for: High-resolution analysis of condition-specific regulatory modules in Saccharomyces cerevisiae
Source: Genome Biol. 2008 Jan 3;9(1):R2. doi: 10.1186/gb-2008-9-1-r2 (PMC2395236; doi:10.1186/gb-2008-9-1-r2)
Supplement: Additional data file 11 — Matrices describing all EPMs and RMs, including lists of synergistic pairs of regulators. [file gb-2008-9-1-r2-S11.zip › htmls/ORFListPerTF/C4/ORFListPerTFs.C4.Pat8]

HAP4	YGR267C,YNR050C,YBR218C,YDL066W,YDL067C,YDR510W,YPR145W,YLR257W,YMR195W,YOR375C,YPR035W,YBL099W,YML088W,YPR187W,
GCN4	YGR267C,YNR050C,YBR218C,YDL066W,YDL067C,YNL104C,YPL273W,YLR049C,YMR195W,YPL252C,YPR145W,
PUT3	YNL111C,YAR071W,YDL019C,YMR195W,YPR062W,YDR510W,YPR145W,YLR257W,YOR375C,YPR035W,
